# Supplementary material for: Enterococcus lactis is ecologically and genetically distinct from the major opportunistic pathogen Enterococcus faecium
Source: Microb Genom. 2025 Jun 6;11(6):001420. doi: 10.1099/mgen.0.001420 (PMC12144320; doi:10.1099/mgen.0.001420)
Supplement: Uncited Table S1. [file mgen-11-01420-s001.xlsx]

## Sheet: E. lactis
COG_name	description	n_alleles	primary_allele
coiA	hypothetical protein	65	ATGCTGCTTGCGATGAATGAATATCATGAATGCTGTTCTGCTAAATATGCAGAAAAAGAGAAAACGTATTATTGTCGTAGTTGTCGGAAAAGAGTGGTTTTGAAAAGGGGAAAGAAAAAATGTGCTCATTTTGCCCATCGAAAAACCGACAACTGTTCGGTTTTTAGTGAGGGGGAATCAGAAGAACACTTGCAGTTAAAGGAATATTTCATGGATTGGCTGGGACAGTCAGCAGAACCTGCATTTTTGGAAGCCTATTTGCCAAGATTGAGGCAGAGACCAGATATTTTATTGGCTAATCTAGCATTAGAAATCCAATGTTCTAGATTGTCTCATCAGAGATTTGTTGAAAGAACCAAAAGTTATTTGAACAACGGTTATCAAGTATGGTGGATACTT…
group_3001	hypothetical protein	67	GTGAGACGACATTTAGTATTGGTTTTGATAACTTTGTTAATACCGCTAGTTTTTCCTGGAATCGTCGTTTTTGCTGATGAAAATCATGGAGCAGACTATAGCGTCCATCCTATTTTACCGGACAATCAGCGAGAAGGACGTTCATTCTTTGATTTACGAGTAGAACCTGGAACAAAACAGACACTACAGATCCAGATCAATAATTTTTCTGATCAGGAGCAAACGTATTTTATCAATGTCAATACAGCTCAGACAAACGGAAACATAGTGATTGACTACGGACAAAATGAATTACCAGAGGAGTCAATCGTTCAGCAACCCATCTGCGCATTGGTCGATTATCCAAAAGAAGCAGTGATCCCAGGGAATAAAGCAGGAGTCGTTACTTTAGAAGTACAA…
group_2571	hypothetical protein	87	ATGTTTTTCAATATTGTGTTTACCCAGAAAGAACGCCGCAAGTTAGCAATTTTTCATCTATTGGAGGAGCAACATGAATTAACTATCAAAGAAATCAGTAAAAAACTTGATTTATCTTCTAGTGTCGTAAAAAATATATTGAATGAAATGGAGAATGAATTTGATGACTTTTGCTTTTCTGGATTCAAATTATTGTCAAAAAACAAGATCAATCAGAATCTGCCAATCGATTTAAACTATGATTATTATTATTCCTATCTTATCCAGCAGAGCCTCCCTTATCGCGCGATGAAATCTTCTCTTTTCTATCCAGAGAAAAATCTGATGGAATTCTGCCAAGAAAATTTCATTAGTCGTGCTTCTGCTATGCGGCATCTGCAGTCATTAGCCGATTATGTA…
group_1855	hypothetical protein	45	ATGAAAAATAGATTTTCGCTAGCGTTATGGAGTGCATTATTCATAGGAATGTTTAGCTGTTCTTCTGCTGTTCACGGACAGACCGAGGGCACGACTTCTCTGAAAATCGTTCCTTTGAATGAACAATTTCCACGGATGCTATACATTGATGATTTACTGTTCGTATCGCGCTATACAGATGAACACAATCAAATCCATCGAGAGAGCAACGATTTATCGATTACCTTTCTTGATTCTCGAAAAGAGAGCACAAAATGGCAACTACAACTGAAAACAGAAGACTTCCGTTGTAAAAAAGATGGCCATCTTTTGACTGCCGATTATCAATTAGGCAGAGGAATGTTCAGCGGAAAGAACGAAGAAGCAGTCGAAGGATTGGAAGCTTTCGAATATGATCAC…
xly~~~xly_1~~~xly_2	Xanthan lyase	119	TTGCCAGGAACAACGGTCGATACAGTCCCTTTAAAAGATGAAATCTCTTCTTTTACGACTGTGCGATCAAATGAAAAAGCCGTTGGCGGTGTATCAAATGAAGGTCAGGCAGTGGTAGGTATGGCTCTAAATAAAACTGGAACAAAGAATAATGGAGCAGTTTTGCCAATGGATGTCAAAGGGAAAAAATCGTGGTTTGTGCTTGACGATCAATTGATTGCGCTTGGTTCGGGAATTACCGGTAACACAAATGCGTCTATTGAAACGGTTATAGATAATCGTTTATTAAACGATCAGTTTACTTATAAAGTTGTAACAGAAACAGGAGAAGTTACCCAGCCAACCGAACAAAGTGAAAAAGAATGGTTATTGTTACAATCAAGTCAACCAGAAACATCG…
group_3002	hypothetical protein	43	ATGAAAAAATTAGCAGGGGTTTTAAGTACAAGTGCGATGTTATTTACATGTTTTGCACCAACAGTCATGGCAGCAGAATTTGATGAACCAATGGATGGAACGACCAGAGTGGAGATTACTGACTTTTTAGTAGAGGATGGACTTCCAACTTATCCAGGGATTTTTACACTAGATTCTGTTCCTGATATCGATTTTGGTGAACATACGGTTGCGCAAATCAGCGCAAACACAACTGTCAATGGTACTTTTGATGGCGCATTGCAAGCTTCCGATTTTCGTCCGCTAGAAGCCAGCAAAACAGAAGCTTTAGAATTGATTAGCGAATACACTGGTGTTGAAGATACAACAGAGCTGGCAGCAGCTTGGGAGAATGCTGTAGTTGCGGGAGACTGGGTATTG…
group_2572	hypothetical protein	63	ATGAAAAAATCGTTGATTGGTTTATTATGTGTGGCAGCTTTAGGGGGGGTAAGTAATATCGGACAGCCTGTGTTTGCTGTAGAAGTGGATGCATCAGTGATCGACATATCAAATGAAAAGAAAGAGATAAACATAAGTCCCGTACTCACTTTTGATGAAATGGTGCGAGAAGTAGCAAAAGAAAACGGCATCCCTATTATCCAAGCACAACAAGAGCTTGGATTCACAGATGAAAGTGCAAGACAAGCACGTACAGCAAGAGCAACATACAGAACATTATCGCAATCTTTCACAGTCAATGCTAGTTATAGACCCACGATGCGCTTTTATTGGGAGACCAGTGAAAGTGGAAATTTTAGGGCTATCAAAAGAATCGTACGAGTTGAAATGATCCGCGGA…
group_2064	hypothetical protein	23	ATGAAATCAAAAACCCGATACTGGATGATTTCTGTTCTTCTTCTACTCCTGTTCTCGTTATCGATGCCAGTGGTGAATGCTGCTACCCAAGCTGGTGAAACGCATGCAGTCATAGAAATCAATGAACGGGAGATAGGAAAGCAGACTGAAAAGGGAGAAGAAAAACAGAAAAGCAGTTTTCCAGAGGCAAATGAAGCAAAGGCAGGATTGATTTCATTTGTTGGGACGCTGTTGATTATCGGCGTTATTTTAGTCTATCGTCATCAAATACGTGGAGGCGAAAAACATGAAAAATAG

## Sheet: E. faecium
COG_name	description	n_alleles	primary_allele
group_3029	hypothetical protein	14	ATGATAGTTCAGCTGAAAAAAGACTATAGTTCTGATCATGCTTTCTTTATCACGCCACCAGCAGTCGATGAGACAAAACAAAAATATCGGAATAACAAGTTGATCAAAGAATATATCTCTGTTCTCACAGAAGTAGCAAAACGCCATGATTGTGAAGTATCGATTTTTATACGGAATTTCTTGAACAAATGGATTCGAAGAATTTTTATAATGGGCTAA
desK	hypothetical protein	111	ATGCATAAATCTCGGCTACTCAACGAAACTAGCTTTCTACTGGTTATCTCATTGCTTTTGCTGGTAAGTCAAGGATTCGTTGCTATGCAAGTTATCTATTTATTGATCGCCGTTTTATTCACTGGTGTCAGTTATTTACTGCCTACAAAGCCAAATTGGATTTTCCAAGTTATTCTATTTCTTTTATGTGCCTTTTTACCTGATCTTGTCCTGTTTCTGCCAGCGACGATGCGAGTGATCGCCCCTGAAGAAAGCCACCTTGATTACTTGTTTTTGTTAGGTTTTTTGTTGATTTCGACGGTTGGTAATCATCCCCCCATCAAGGTCGCCTTTGTCGTAATTTTGCTGTTTTTTTCCTTTTACTTACGAAAAAAAGATCAACGAACGACCGATCTTGAG…
group_2940	hypothetical protein	109	ATGACGCTTTATAAAACGATTTGGACATTGCTTAAAGCAAATAAATCGAATTTACTGATAGGTGTAATTATCACTGTTGTTGCCACATTCTTTTTTGCGCAAAATATTGATGTTGAAAATACCTCTCTGCAAGATGCGAAAATCGCCTTGATTAGTGAAGAAGAGTCGCCTGTAGTCGATGGCCTTCGTAAATATTTGAATGACAAGGAAACAGTCGTTACATTGGATGGAACCTCACAAAAAGAAATCGATGATGCTCTTTATTTTAATCGTGTAAACATTATCTTACATCTGCCTGCAGACTTTACCGAACAAGTCGAAGTAGGAAAGATGGCGACGATCAAGATACAGAGTCGCCCAGATGCCTTTTCTAAAACAGTTGTTACACAGCAAGTGAAC…
simA~~~malH~~~malH_1~~~aglB~~~malH_2	Maltose-6'-phosphate glucosidase MalH	154	ATGAAAAAACAGATTATCACTATAGCTGGAGGCGGGAGTACGTATACACCAGGAATCGTTCAAGCCATTTTGAACAATGAAAAACGGTTGCCATTATCTGAAATACGTTTATATGATATTGATGAAGAAAGAAATATGGATATGTACTTGATTGTTAAATTTATGCTGAAAAGAAAAGGTTTTTCAAATATTCGCATTCGTGCAACGGATGATCCAAAGCTTGCTTTTACAGGATGCGATTTTGTTTTCTCACAAATTCGTGTTGGAGGATTGGAGATGCGAGAAAAGGACGAAAAGATTCCACTTAAACATGGATTAGTAGGACAAGAAACGTGTGGACTCGGAGGATTTGCTTATGGGATGCGCTCAATCAAAGGTTTATTGGAAATTGTCGATCAT…
group_2873	hypothetical protein	16	ATGATGCGCATGACTAAAATAACAAGTAATGAAAATTACCAACGATACCATATCGCATTTAGCCATGCAATTGGTTTTACAGTTGCTGTTGACGGGACAAGTTTGTCCAAAACAGTTGAATTCACGTAA
group_8698	location:9300-9417;strand:-	9	ATGAAAGTTCTGGATCTTCAAATTAATAAAAAACAGCAGAGGATCTCAAACGGGTTCGCTGCTGTTTTTATAGTAATTTTCAAAGAAAACGCTATCGCTTTAGAACGTTATTTTTAA
glxK_1~~~glxK_2~~~glxK	Glycerate kinase	112	ATGCGTATTCTGATTGCGCCAGATTCTTTCAAAGAAAGTCTGACAGCCTTAGAGGCAGCACAAGCCATTCAATCAGGTTTTCAAGAAGTTTTTGTTCAGGCTGAATATGATCTGCTACCTATAGGCGATGGAGGAGAAGGAACGGTTTCATCATTAGCAGACAGTTTAAGGTTGAAGCGGCAAACAGCAGTCGTTACTAATGCATTTGGCAAAAACAAAGAAATCCAGTACGCTTCAGACGGTCAAACTGCGATTTTTGAAATGGCAGAAATCGTCGGATTGAAAGATGTCCCACTAAACCAACAACAGCCACTTAGGTTATCCACGCGAGGAGTAGGAGAACTGATACGACAATTGTTGCAACAAGGTGTTCGACACATCATCATCGGCGTTGGCGGA…
lnrK	Transcriptional regulatory protein LnrK	76	ATGATAACAGTAGTCATTATTGATGATGATCCATTTGTGACGAAATCGTTACAAACCATTTTAGAAAGCACGAAAGAGATCCGTGTGTTAGGCATTGGTCATTGTGCCAAGGATGCGCTAGTCTTATACGAAACCCATCGTCCCGATGTTTTGCTGACGGACATCCGCATGCCTAAACAAACGGGCATCGATGCTGCCAAAGAAATTTTGGCTAAATTTCCCAAAGCCATCCTTTTGCTTTTGACGACATTCAAAGATGAAGAATACATCCGCGAAGCATTTTCCATCGGTGTCAAAGGGTATTTAATCAAACAGAACTTGCAAGCGATTATTCCTTCTGTCAAATCCGCTTATAATGGACAGGCCGTATTTGGTAATGAAATCATCGAGACTTTCACT…
chbG~~~chbG_1~~~chbG_2	Carbohydrate deacetylase	87	ATGGGAAAAGTGATTTTTAATTCGGATGATTTTGGCTATAGCCATGGTGTGAATTATGGGATTATGGATGCTTATCAGCGAGGAATTTTGACATCAACTACATTGATGGCAAATATGCCGGGTTTCGAGCATGCTGTGAAACTAAGAAAGGAAATGCCTAGGCTAGGTGTAGGAGTCCATTTAACATTGACGTGTGGCAAACCACTCCTCAAAACTGTCGATACTCTTATCGAAAGCGGAGAGTTCAGATCCTTATCTTATTATCAGCATCCATTTAACATTGACAAAGATCAACTGTATCAGGAATGGAATGCTCAGATTCAAAAAATTTATCATGCGGGGATCATACCAACTCATTTAGACAGTCATCATCATACTCATACTTTGGATGAAAATCAG…
nagE~~~nagE2~~~gamP_2~~~gamP~~~nagE_2~~~nagF~~~malP_3~~~gamP_1~~~ptsG_2~~~malP_1~~~ptsG_4~~~nagE_1	Putative PTS system glucosamine-specific EIICBA component	149	ATGAATGTTAAATCAAATGTGCAGAAGCTTGGAAGAGCGATGCTACTTCCAGTTGCAGCGATGCCATTAGCGGGATTGATCATGCGTTTATCAGCTGACGATATGCTGAACATCCCAGTAATTGGTGCAGCTGGAAATGCCGTTTTTGGAAACTTGGATATCTTATTTGCTATAGGAGTTGCAATCGGTTTTGTCAAAAATAAGGACAAAGGAATACCTGCACTTACTGGTTTTTTAGCGATTGCTACCTTGAAAAAAGGCTTAGAAATTATGGACCCAGAAGTGAATATGGGGATTTTTGGTGGAATTATTTCCGGTTTAGTAGCGGCATGGACGTATAATCGCTTTAAAGAACAAAAATTACCAGTAGTTTTTTCTTATTTTGCGGGCGAAAAATTC…
group_1756	hypothetical protein	87	ATGTTTTGGCATTTTTATAAATATCGCACAAAAATACTGCTGCGAAATAAATCCATGTTGTTTTGGACATTGGCCTTTCCAATTCTTTTAGGATTGATGTTTATGGCGGCCTTTGGCGAGATTGATCAAGGTGGCAATCTTGAAACGATTAATACTGGAATTGTAATCAAAGCGGATCAAACAGCGCTTTCGGAAAATTTTACCACAGTCTTAGAACAAGTCGAAGTCAATGATAAACCATTATTTGAAGTACAGGAACTATCGGAAGTAGAAGCGAATGAAAAGCTAAATGCAGATGATTTGGCTGGTTTTTATCTCATTGATGGTTCATCTGTTTCGCTCCATGTGGGTCAAGCAGGAATGAGTCAGACGTTGATGAAAAACGTCATGGATCAATTT…
yhaX~~~ycsE	Stress response protein YhaX	49	ATGATCAAAGCTATTTTTTTTGATATTGACGGAACATTGGTCACCAATCGTTCAAAAGCGTTGGAATCAACAAAACAAGCAATTGAATATGCTCGGAAAAACGGCATTTTATGCGGTGTAGCAACGGGGCGCAGCCCAGTAAAGATCAAAGAAATCATTGATGAATTGGAATTAGATATGTATGTCGTGTATAATGGTCAACTGGTTTTTACTGCAGATCGCACGATTATCGACCACCCTTTTGAACAAAAAGTATTGGAACATATTGTTGAATTTGCAGATGAGAACCATCGACAAATCGTTTTTGGTGCGAGAAATCGGTTAGATGGATCAACGACGATGCTATTAGGACAATCGATTTTTATCAAGCGACTAGTCAGCTTTTTACCGCGTAAATTC…
group_1921	hypothetical protein	28	TTGATTGTTCGCAAAGAAACATTAAAAAAACCAATGCTGAATGTCTATCTCCAAAATAAAATATCTGGGATTCATATTATGAATACGGCTGTCAGCGGCAATAACAGTCAAGCTCTACGAGAACGCTTTGCCAAAGATGTACTTAGCTATACAGCAGATAAAGTATTTATTCTCATTGGGACGAATGATCTAGCAGAGCATAAACAACTTTCTAAAGAAACGTACCAAAAAATCTGCAGTGGATGA
group_3783	hypothetical protein	25	ATGGCTAAAGAAACCGAAGATAAATTAGCGAAATTAGCAAAAGAATCTGGCAATGACTTTAAAAAGTTAGATGAGATGGAAAAAGAATTCAAATTGAATGAAAGTCCTGATGTAGAACGAGACGATCGTGAAGAATCAAAACTAGAAAAAACGTTAGACAAGGCGCCTATTTTTCCGCCTAACACGCCGAACAATCCAACGAATCCTGGCAGCCCTGCGAATCCTTGA
group_1763	hypothetical protein	71	ATGAAGAAGCTCAGGAAAATATTTGGCAGTCAGAACTATTCTAAAGGATTAACAAGAAGCCAGCAAAACCAGTTTGCACAAACCATGGGAGAACTGCTTTTATCTGGTTTTAGTCTGCAAGAATCCCTTTATTTATTACTCACGATCCGTTCGTTTCCACCTGTTATTTTGGCAAATATCCAACATCAGCTAAAGGAAGGGCAAGCGTTTAGTGAGGTACTTTCGCAAATAGGATATGGAGCAGAGCAACTGGTACAGATCGAGTTAGCTGAACGTCATGGGAATCTGCCGACAACTTTGTTGGAAATTGCCAAACAGTTTCGGCTTGTTGAAGGATTTCGCAATGATTTGAAAAAGCTGCTTGCATATCCGATGCTATTGCTCACCTTTTTGCTAGGT…
ybhF~~~lnrL~~~cysA~~~cysA_2	Linearmycin resistance ATP-binding protein LnrL	75	ATGATTATCGAAATTGATAAATTAGTCAAACGCTATGGAGATTTTGTAGCATTGAATCATTTTGATCTGCAAGTACAAGAAGGAGAAGTCTTAGGTCTGTTAGGTCCAAACGGCAGTGGGAAATCGACTGCCATCAACTGTATGCTTTCTTTGTTAAATTATGACAAAGGAACCATTAAATTGTTCGGGACAACAATGACTCCTGAAAATTATGCTGTCAAGGCAATGATTGGGGTCGTTCCTCAAGACGTTGCGGTCTTTGACGAACTAAGTGTGCAAGAAAATATCGATTATTTTTGCGGTTTATATGTTTCCGAAAAAGAGAAAAGGAAAGCCTTGATTGAAGAGGTGATTCAATTAGTGGGATTAGAAAAATATGTTTCGTTTCGTCCAGGAGAA…
ybiT_2~~~expZ~~~ybiT_3~~~ybiT_1	putative ABC transporter ATP-binding protein YbiT	132	ATGATCATACAAGCAATTTCTATTAAAAAAACAATCGGCGGGAATCCATTATTTGAGGATTTATCCTGTCAAATTGAAGCTGGTGAAAAAATTGCCTTAGTCGGTATCAACGGAACTGGCAAATCAACCTTTTTACAAATCTTGACCGGCAGAGAAGGTGTCGACAGCGGTGTTATCAGTCGCAAAAAAGGCTTAAAGATCGGGACGGTCGAACAAGAACTTACAGTTTCCGAAGCGACCGTCAACCACTACTTGCTCCATTCTGCCGCTGAGATACAGGACCTCAAACAGCAAATGAGTCGCTACGAAGCATTGATGACAGAACCAGATACAAACTTAGAGAAGTGTCTGGCCCGTTACGGTGAGCTGCAGCATCGCTTTGAAGAACTAGGCGGTTAC…
group_2990	hypothetical protein	78	ATGCTGCTTGCAATGAATGAATATAATAAGTGCTGTTTTGCTAAACATGCAGAAAAAGGAAAGAAATATTATTGTCGTGGCTGTCGAAAAAGAGTGATTTTGAAAAAGGGAAAGAAAAAATGTGCTCATTTTGCCCATCAAAAATCAGATAACTGTTCGGTCTTTAGTGAAAGAGAATCAAAAGAGCACTTACAGTTAAAGGAATGCTTCATGGATTGGCTGGGACAGTCAGTAGAACCAGTATTTTTGGAAGCCTATTTGCCGAGGTTGCGGCAAAGGCCGGATATTTTGTTGGCGAATCTAGCAATAGAAATCCAATGTTCTAGACTGTCTCACCAGAGATTTATTGAAAGAACCCAAAATTATTTGAATAACAGTTACCAAGTATGGTGGATACTT…
