# Supplementary material for: Enterococcus lactis is ecologically and genetically distinct from the major opportunistic pathogen Enterococcus faecium
Source: Microb Genom. 2025 Jun 6;11(6):001420. doi: 10.1099/mgen.0.001420 (PMC12144320; doi:10.1099/mgen.0.001420)
Supplement: Uncited Table S2. [file mgen-11-01420-s002.xlsx]

## Sheet: Metadata
ID	Original Study Alias	Data Group	Species	E. faecium MLST	Clade	Year	Country	Region	Income	Isolation Source	Isolation Site	Read Type	Vancomycin Resistance	Ampicillin Resistance	Linezolid Resistance	Gentamicin Resistance
T7EF-50988957		Tromso_7_assemblies	E. faecium	5	non-A1	2015	Norway	Europe & Central Asia	High Income	Non-hospitalized person	Faeces	Short-read	No	Yes	No	No
51021120		Tromso_7_assemblies	E. faecium	5	non-A1	2015	Norway	Europe & Central Asia	High Income	Non-hospitalized person	Faeces	Long-read	No	Yes	No	No
T7EF-50985358		Tromso_7_assemblies	E. faecium	6	non-A1	2015	Norway	Europe & Central Asia	High Income	Non-hospitalized person	Faeces	Short-read	No	Yes	No	No
50993991		Tromso_7_assemblies	E. faecium	18	A1	2015	Norway	Europe & Central Asia	High Income	Non-hospitalized person	Faeces	Long-read	No	Yes	No	No
T7EF-50983293		Tromso_7_assemblies	E. faecium	21	A1	2015	Norway	Europe & Central Asia	High Income	Non-hospitalized person	Faeces	Short-read	No	No	No	No
T7EF-51006042		Tromso_7_assemblies	E. faecium	21	A1	2015	Norway	Europe & Central Asia	High Income	Non-hospitalized person	Faeces	Short-read	No	No	No	No
T7EF-51022803		Tromso_7_assemblies	E. faecium	21	A1	2015	Norway	Europe & Central Asia	High Income	Non-hospitalized person	Faeces	Short-read	No	No	No	No
T7EF-50971076		Tromso_7_assemblies	E. faecium	22	A1	2015	Norway	Europe & Central Asia	High Income	Non-hospitalized person	Faeces	Short-read	No	No	No	No
T7EF-50996738		Tromso_7_assemblies	E. faecium	22	A1	2015	Norway	Europe & Central Asia	High Income	Non-hospitalized person	Faeces	Short-read	No	No	No	No
T7EF-51006049		Tromso_7_assemblies	E. faecium	22	A1	2015	Norway	Europe & Central Asia	High Income	Non-hospitalized person	Faeces	Short-read	No	No	Yes	No
T7EF-51018167		Tromso_7_assemblies	E. faecium	22	A1	2015	Norway	Europe & Central Asia	High Income	Non-hospitalized person	Faeces	Short-read	No	No	No	No
51020274		Tromso_7_assemblies	E. faecium	22	A1	2015	Norway	Europe & Central Asia	High Income	Non-hospitalized person	Faeces	Long-read	No	No	No	No
T7EF-50965493		Tromso_7_assemblies	E. faecium	22	A1	2015	Norway	Europe & Central Asia	High Income	Non-hospitalized person	Faeces	Short-read	No	No	No	No
T7EF-50971077		Tromso_7_assemblies	E. faecium	22	A1	2015	Norway	Europe & Central Asia	High Income	Non-hospitalized person	Faeces	Short-read	No	No	No	No
50976613		Tromso_7_assemblies	E. faecium	22	A1	2015	Norway	Europe & Central Asia	High Income	Non-hospitalized person	Faeces	Long-read	No	No	No	No
T7EF-50983271		Tromso_7_assemblies	E. faecium	22	A1	2015	Norway	Europe & Central Asia	High Income	Non-hospitalized person	Faeces	Short-read	No	No	No	No
T7EF-50988963		Tromso_7_assemblies	E. faecium	22	A1	2015	Norway	Europe & Central Asia	High Income	Non-hospitalized person	Faeces	Short-read	No	No	No	No
T7EF-50996725		Tromso_7_assemblies	E. faecium	22	A1	2015	Norway	Europe & Central Asia	High Income	Non-hospitalized person	Faeces	Short-read	No	No	No	No
T7EF-51016231		Tromso_7_assemblies	E. faecium	22	A1	2015	Norway	Europe & Central Asia	High Income	Non-hospitalized person	Faeces	Short-read	No	No	No	No
T7EF-51020291		Tromso_7_assemblies	E. faecium	27	non-A1	2015	Norway	Europe & Central Asia	High Income	Non-hospitalized person	Faeces	Short-read	No	No	No	No
T7EF-50993984		Tromso_7_assemblies	E. faecium	29	non-A1	2015	Norway	Europe & Central Asia	High Income	Non-hospitalized person	Faeces	Short-read	No	No	No	No
50995300		Tromso_7_assemblies	E. faecium	29	non-A1	2015	Norway	Europe & Central Asia	High Income	Non-hospitalized person	Faeces	Long-read	No	No	No	No
T7EF-50983835		Tromso_7_assemblies	E. faecium	32	A1	2015	Norway	Europe & Central Asia	High Income	Non-hospitalized person	Faeces	Short-read	No	No	No	No
T7EF-50984990		Tromso_7_assemblies	E. faecium	32	A1	2015	Norway	Europe & Central Asia	High Income	Non-hospitalized person	Faeces	Short-read	No	No	No	No
T7EF-50998904		Tromso_7_assemblies	E. faecium	32	A1	2015	Norway	Europe & Central Asia	High Income	Non-hospitalized person	Faeces	Short-read	No	No	No	No
T7EF-51021125		Tromso_7_assemblies	E. faecium	32	A1	2015	Norway	Europe & Central Asia	High Income	Non-hospitalized person	Faeces	Short-read	No	No	No	No
T7EF-51021522		Tromso_7_assemblies	E. faecium	32	A1	2015	Norway	Europe & Central Asia	High Income	Non-hospitalized person	Faeces	Short-read	No	No	No	No
51023258		Tromso_7_assemblies	E. faecium	32	A1	2015	Norway	Europe & Central Asia	High Income	Non-hospitalized person	Faeces	Long-read	No	No	No	No
T7EF-51024684		Tromso_7_assemblies	E. faecium	32	A1	2015	Norway	Europe & Central Asia	High Income	Non-hospitalized person	Faeces	Short-read	No	No	No	No
T7EF-51025556		Tromso_7_assemblies	E. faecium	32	A1	2015	Norway	Europe & Central Asia	High Income	Non-hospitalized person	Faeces	Short-read	No	No	No	No
50967182		Tromso_7_assemblies	E. faecium	32	A1	2015	Norway	Europe & Central Asia	High Income	Non-hospitalized person	Faeces	Long-read	No	No	No	No
T7EF-50976091		Tromso_7_assemblies	E. faecium	32	A1	2015	Norway	Europe & Central Asia	High Income	Non-hospitalized person	Faeces	Short-read	No	No	No	No
T7EF-50985357		Tromso_7_assemblies	E. faecium	32	A1	2015	Norway	Europe & Central Asia	High Income	Non-hospitalized person	Faeces	Short-read	No	No	No	No
T7EF-50987799		Tromso_7_assemblies	E. faecium	32	A1	2015	Norway	Europe & Central Asia	High Income	Non-hospitalized person	Faeces	Short-read	No	No	No	No
T7EF-50992853		Tromso_7_assemblies	E. faecium	32	A1	2015	Norway	Europe & Central Asia	High Income	Non-hospitalized person	Faeces	Short-read	No	No	No	No
T7EF-51003147		Tromso_7_assemblies	E. faecium	32	A1	2015	Norway	Europe & Central Asia	High Income	Non-hospitalized person	Faeces	Short-read	No	No	No	No
T7EF-51013126		Tromso_7_assemblies	E. faecium	32	A1	2015	Norway	Europe & Central Asia	High Income	Non-hospitalized person	Faeces	Short-read	No	No	No	No
T7EF-51018162		Tromso_7_assemblies	E. faecium	32	A1	2015	Norway	Europe & Central Asia	High Income	Non-hospitalized person	Faeces	Short-read	No	No	No	No
T7EF-51019437		Tromso_7_assemblies	E. faecium	32	A1	2015	Norway	Europe & Central Asia	High Income	Non-hospitalized person	Faeces	Short-read	No	No	No	No
51024665		Tromso_7_assemblies	E. faecium	32	A1	2015	Norway	Europe & Central Asia	High Income	Non-hospitalized person	Faeces	Long-read	No	No	No	No
T7EF-51025552		Tromso_7_assemblies	E. faecium	38	non-A1	2015	Norway	Europe & Central Asia	High Income	Non-hospitalized person	Faeces	Short-read	No	No	No	No
50966233		Tromso_7_assemblies	E. lactis	39	non-B1	2015	Norway	Europe & Central Asia	High Income	Non-hospitalized person	Faeces	Long-read	No	No	No	No
T7EF-50978205		Tromso_7_assemblies	E. lactis	39	non-B1	2015	Norway	Europe & Central Asia	High Income	Non-hospitalized person	Faeces	Short-read	No	No	No	No
T7EF-50990043		Tromso_7_assemblies	E. lactis	39	non-B1	2015	Norway	Europe & Central Asia	High Income	Non-hospitalized person	Faeces	Short-read	No	No	No	No
T7EF-51020603		Tromso_7_assemblies	E. lactis	39	non-B1	2015	Norway	Europe & Central Asia	High Income	Non-hospitalized person	Faeces	Short-read	No	No	No	No
51021115		Tromso_7_assemblies	E. lactis	39	non-B1	2015	Norway	Europe & Central Asia	High Income	Non-hospitalized person	Faeces	Long-read	No	No	No	No
50989535		Tromso_7_assemblies	E. faecium	44	non-A1	2015	Norway	Europe & Central Asia	High Income	Non-hospitalized person	Faeces	Long-read	No	Yes	No	No
50983275		Tromso_7_assemblies	E. faecium	47	non-A1	2015	Norway	Europe & Central Asia	High Income	Non-hospitalized person	Faeces	Long-read	No	No	No	No
T7EF-50987228		Tromso_7_assemblies	E. faecium	47	non-A1	2015	Norway	Europe & Central Asia	High Income	Non-hospitalized person	Faeces	Short-read	No	No	No	No
T7EF-50998064		Tromso_7_assemblies	E. faecium	47	non-A1	2015	Norway	Europe & Central Asia	High Income	Non-hospitalized person	Faeces	Short-read	No	No	No	No
T7EF-51002284		Tromso_7_assemblies	E. faecium	47	non-A1	2015	Norway	Europe & Central Asia	High Income	Non-hospitalized person	Faeces	Short-read	No	No	No	No
T7EF-51020277		Tromso_7_assemblies	E. faecium	47	non-A1	2015	Norway	Europe & Central Asia	High Income	Non-hospitalized person	Faeces	Short-read	No	No	No	No
T7EF-51022815		Tromso_7_assemblies	E. faecium	47	non-A1	2015	Norway	Europe & Central Asia	High Income	Non-hospitalized person	Faeces	Short-read	No	No	No	No
T7EF-50967603		Tromso_7_assemblies	E. faecium	52	non-A1	2015	Norway	Europe & Central Asia	High Income	Non-hospitalized person	Faeces	Short-read	No	No	No	No
T7EF-50967612		Tromso_7_assemblies	E. faecium	52	non-A1	2015	Norway	Europe & Central Asia	High Income	Non-hospitalized person	Faeces	Short-read	No	No	No	No
T7EF-50985351		Tromso_7_assemblies	E. faecium	52	non-A1	2015	Norway	Europe & Central Asia	High Income	Non-hospitalized person	Faeces	Short-read	No	No	No	No
T7EF-50990039		Tromso_7_assemblies	E. faecium	52	non-A1	2015	Norway	Europe & Central Asia	High Income	Non-hospitalized person	Faeces	Short-read	No	No	No	No
50997139		Tromso_7_assemblies	E. faecium	52	non-A1	2015	Norway	Europe & Central Asia	High Income	Non-hospitalized person	Faeces	Long-read	No	No	No	No
T7EF-51005618		Tromso_7_assemblies	E. faecium	52	non-A1	2015	Norway	Europe & Central Asia	High Income	Non-hospitalized person	Faeces	Short-read	No	No	No	No
T7EF-50981527		Tromso_7_assemblies	E. faecium	54	non-A1	2015	Norway	Europe & Central Asia	High Income	Non-hospitalized person	Faeces	Short-read	No	No	No	No
T7EF-50984997		Tromso_7_assemblies	E. faecium	54	non-A1	2015	Norway	Europe & Central Asia	High Income	Non-hospitalized person	Faeces	Short-read	No	No	No	No
T7EF-50999207		Tromso_7_assemblies	E. faecium	54	non-A1	2015	Norway	Europe & Central Asia	High Income	Non-hospitalized person	Faeces	Short-read	No	No	No	No
T7EF-50990045		Tromso_7_assemblies	E. faecium	55	A1	2015	Norway	Europe & Central Asia	High Income	Non-hospitalized person	Faeces	Short-read	No	No	No	No
T7EF-51008386		Tromso_7_assemblies	E. faecium	59	non-A1	2015	Norway	Europe & Central Asia	High Income	Non-hospitalized person	Faeces	Short-read	No	No	No	No
51012792		Tromso_7_assemblies	E. faecium	59	non-A1	2015	Norway	Europe & Central Asia	High Income	Non-hospitalized person	Faeces	Long-read	No	No	No	No
T7EF-50987234		Tromso_7_assemblies	E. lactis	60	non-B1	2015	Norway	Europe & Central Asia	High Income	Non-hospitalized person	Faeces	Short-read	No	No	No	No
50990627		Tromso_7_assemblies	E. lactis	60	non-B1	2015	Norway	Europe & Central Asia	High Income	Non-hospitalized person	Faeces	Long-read	No	No	No	No
T7EF-50992125		Tromso_7_assemblies	E. lactis	60	non-B1	2015	Norway	Europe & Central Asia	High Income	Non-hospitalized person	Faeces	Short-read	No	No	No	No
50994345		Tromso_7_assemblies	E. lactis	60	non-B1	2015	Norway	Europe & Central Asia	High Income	Non-hospitalized person	Faeces	Long-read	No	No	No	No
50997515		Tromso_7_assemblies	E. lactis	60	non-B1	2015	Norway	Europe & Central Asia	High Income	Non-hospitalized person	Faeces	Long-read	No	No	No	No
T7EF-51010837		Tromso_7_assemblies	E. lactis	60	non-B1	2015	Norway	Europe & Central Asia	High Income	Non-hospitalized person	Faeces	Short-read	No	No	No	No
51011112		Tromso_7_assemblies	E. lactis	60	non-B1	2015	Norway	Europe & Central Asia	High Income	Non-hospitalized person	Faeces	Long-read	No	No	No	No
T7EF-51021902		Tromso_7_assemblies	E. lactis	60	non-B1	2015	Norway	Europe & Central Asia	High Income	Non-hospitalized person	Faeces	Short-read	No	No	No	No
T7EF-51022816		Tromso_7_assemblies	E. lactis	60	non-B1	2015	Norway	Europe & Central Asia	High Income	Non-hospitalized person	Faeces	Short-read	No	No	No	No
T7EF-51026375		Tromso_7_assemblies	E. lactis	60	non-B1	2015	Norway	Europe & Central Asia	High Income	Non-hospitalized person	Faeces	Short-read	No	No	No	No
T7EF-50966239		Tromso_7_assemblies	E. faecium	69	non-A1	2015	Norway	Europe & Central Asia	High Income	Non-hospitalized person	Faeces	Short-read	No	No	No	No
T7EF-50971073		Tromso_7_assemblies	E. faecium	69	non-A1	2015	Norway	Europe & Central Asia	High Income	Non-hospitalized person	Faeces	Short-read	No	No	No	No
T7EF-50976085		Tromso_7_assemblies	E. faecium	69	non-A1	2015	Norway	Europe & Central Asia	High Income	Non-hospitalized person	Faeces	Short-read	No	No	No	No
50994001		Tromso_7_assemblies	E. faecium	69	non-A1	2015	Norway	Europe & Central Asia	High Income	Non-hospitalized person	Faeces	Long-read	No	No	No	No
T7EF-50998070		Tromso_7_assemblies	E. faecium	69	non-A1	2015	Norway	Europe & Central Asia	High Income	Non-hospitalized person	Faeces	Short-read	No	No	No	No
T7EF-50998080		Tromso_7_assemblies	E. faecium	69	non-A1	2015	Norway	Europe & Central Asia	High Income	Non-hospitalized person	Faeces	Short-read	No	No	No	No
T7EF-51002278		Tromso_7_assemblies	E. faecium	69	non-A1	2015	Norway	Europe & Central Asia	High Income	Non-hospitalized person	Faeces	Short-read	No	No	No	No
T7EF-51002633		Tromso_7_assemblies	E. faecium	69	non-A1	2015	Norway	Europe & Central Asia	High Income	Non-hospitalized person	Faeces	Short-read	No	No	No	No
51002637		Tromso_7_assemblies	E. faecium	69	non-A1	2015	Norway	Europe & Central Asia	High Income	Non-hospitalized person	Faeces	Long-read	No	No	No	No
T7EF-51008603		Tromso_7_assemblies	E. faecium	69	non-A1	2015	Norway	Europe & Central Asia	High Income	Non-hospitalized person	Faeces	Short-read	No	No	No	No
T7EF-51011106		Tromso_7_assemblies	E. faecium	69	non-A1	2015	Norway	Europe & Central Asia	High Income	Non-hospitalized person	Faeces	Short-read	No	No	No	No
T7EF-51012424		Tromso_7_assemblies	E. faecium	69	non-A1	2015	Norway	Europe & Central Asia	High Income	Non-hospitalized person	Faeces	Short-read	No	No	No	No
T7EF-51012791		Tromso_7_assemblies	E. faecium	69	non-A1	2015	Norway	Europe & Central Asia	High Income	Non-hospitalized person	Faeces	Short-read	No	No	No	No
T7EF-51012802		Tromso_7_assemblies	E. faecium	69	non-A1	2015	Norway	Europe & Central Asia	High Income	Non-hospitalized person	Faeces	Short-read	No	No	No	No
T7EF-51013539		Tromso_7_assemblies	E. faecium	69	non-A1	2015	Norway	Europe & Central Asia	High Income	Non-hospitalized person	Faeces	Short-read	No	No	No	No
T7EF-51013541		Tromso_7_assemblies	E. faecium	69	non-A1	2015	Norway	Europe & Central Asia	High Income	Non-hospitalized person	Faeces	Short-read	No	No	No	No
T7EF-51013923		Tromso_7_assemblies	E. faecium	69	non-A1	2015	Norway	Europe & Central Asia	High Income	Non-hospitalized person	Faeces	Short-read	No	No	No	No
T7EF-51017857		Tromso_7_assemblies	E. faecium	69	non-A1	2015	Norway	Europe & Central Asia	High Income	Non-hospitalized person	Faeces	Short-read	No	No	No	No
T7EF-51019785		Tromso_7_assemblies	E. faecium	69	non-A1	2015	Norway	Europe & Central Asia	High Income	Non-hospitalized person	Faeces	Short-read	No	No	No	No
T7EF-51020612		Tromso_7_assemblies	E. faecium	69	non-A1	2015	Norway	Europe & Central Asia	High Income	Non-hospitalized person	Faeces	Short-read	No	No	No	No
T7EF-51021129		Tromso_7_assemblies	E. faecium	69	non-A1	2015	Norway	Europe & Central Asia	High Income	Non-hospitalized person	Faeces	Short-read	No	No	No	No
T7EF-51022506		Tromso_7_assemblies	E. faecium	69	non-A1	2015	Norway	Europe & Central Asia	High Income	Non-hospitalized person	Faeces	Short-read	No	No	No	No
T7EF-51022814		Tromso_7_assemblies	E. faecium	69	non-A1	2015	Norway	Europe & Central Asia	High Income	Non-hospitalized person	Faeces	Short-read	No	No	No	No
T7EF-50974446		Tromso_7_assemblies	E. faecium	92	A1	2015	Norway	Europe & Central Asia	High Income	Non-hospitalized person	Faeces	Short-read	No	No	No	No
T7EF-50989567		Tromso_7_assemblies	E. faecium	92	A1	2015	Norway	Europe & Central Asia	High Income	Non-hospitalized person	Faeces	Short-read	No	No	No	No
50964205		Tromso_7_assemblies	E. lactis	94	non-B1	2015	Norway	Europe & Central Asia	High Income	Non-hospitalized person	Faeces	Long-read	No	No	No	No
T7EF-50965002		Tromso_7_assemblies	E. lactis	94	non-B1	2015	Norway	Europe & Central Asia	High Income	Non-hospitalized person	Faeces	Short-read	No	No	No	No
T7EF-50965902		Tromso_7_assemblies	E. lactis	94	non-B1	2015	Norway	Europe & Central Asia	High Income	Non-hospitalized person	Faeces	Short-read	No	No	No	No
T7EF-50969990		Tromso_7_assemblies	E. lactis	94	non-B1	2015	Norway	Europe & Central Asia	High Income	Non-hospitalized person	Faeces	Short-read	No	No	No	No
T7EF-50970600		Tromso_7_assemblies	E. lactis	94	non-B1	2015	Norway	Europe & Central Asia	High Income	Non-hospitalized person	Faeces	Short-read	No	No	No	No
T7EF-50971079		Tromso_7_assemblies	E. lactis	94	non-B1	2015	Norway	Europe & Central Asia	High Income	Non-hospitalized person	Faeces	Short-read	No	No	No	No
T7EF-50971094		Tromso_7_assemblies	E. lactis	94	non-B1	2015	Norway	Europe & Central Asia	High Income	Non-hospitalized person	Faeces	Short-read	No	No	No	No
T7EF-50971101		Tromso_7_assemblies	E. lactis	94	non-B1	2015	Norway	Europe & Central Asia	High Income	Non-hospitalized person	Faeces	Short-read	No	No	No	No
50976073		Tromso_7_assemblies	E. lactis	94	non-B1	2015	Norway	Europe & Central Asia	High Income	Non-hospitalized person	Faeces	Long-read	No	No	No	No
T7EF-50976622		Tromso_7_assemblies	E. lactis	94	non-B1	2015	Norway	Europe & Central Asia	High Income	Non-hospitalized person	Faeces	Short-read	No	No	No	No
T7EF-50981061		Tromso_7_assemblies	E. lactis	94	non-B1	2015	Norway	Europe & Central Asia	High Income	Non-hospitalized person	Faeces	Short-read	No	No	No	No
T7EF-50981066		Tromso_7_assemblies	E. lactis	94	non-B1	2015	Norway	Europe & Central Asia	High Income	Non-hospitalized person	Faeces	Short-read	No	No	No	No
T7EF-50983287		Tromso_7_assemblies	E. lactis	94	non-B1	2015	Norway	Europe & Central Asia	High Income	Non-hospitalized person	Faeces	Short-read	No	No	No	No
50983289		Tromso_7_assemblies	E. lactis	94	non-B1	2015	Norway	Europe & Central Asia	High Income	Non-hospitalized person	Faeces	Long-read	No	No	No	No
50983810		Tromso_7_assemblies	E. lactis	94	non-B1	2015	Norway	Europe & Central Asia	High Income	Non-hospitalized person	Faeces	Long-read	No	No	No	No
T7EF-50983821		Tromso_7_assemblies	E. lactis	94	non-B1	2015	Norway	Europe & Central Asia	High Income	Non-hospitalized person	Faeces	Short-read	No	No	No	No
T7EF-50984247		Tromso_7_assemblies	E. lactis	94	non-B1	2015	Norway	Europe & Central Asia	High Income	Non-hospitalized person	Faeces	Short-read	No	No	No	No
T7EF-50987237		Tromso_7_assemblies	E. lactis	94	non-B1	2015	Norway	Europe & Central Asia	High Income	Non-hospitalized person	Faeces	Short-read	No	No	No	No
T7EF-50987797		Tromso_7_assemblies	E. lactis	94	non-B1	2015	Norway	Europe & Central Asia	High Income	Non-hospitalized person	Faeces	Short-read	No	No	No	No
T7EF-50991060		Tromso_7_assemblies	E. lactis	94	non-B1	2015	Norway	Europe & Central Asia	High Income	Non-hospitalized person	Faeces	Short-read	No	No	No	No
T7EF-50993352		Tromso_7_assemblies	E. lactis	94	non-B1	2015	Norway	Europe & Central Asia	High Income	Non-hospitalized person	Faeces	Short-read	No	No	No	No
T7EF-50994354		Tromso_7_assemblies	E. lactis	94	non-B1	2015	Norway	Europe & Central Asia	High Income	Non-hospitalized person	Faeces	Short-read	No	No	No	No
T7EF-50996727		Tromso_7_assemblies	E. lactis	94	non-B1	2015	Norway	Europe & Central Asia	High Income	Non-hospitalized person	Faeces	Short-read	No	No	No	No
T7EF-50997131		Tromso_7_assemblies	E. lactis	94	non-B1	2015	Norway	Europe & Central Asia	High Income	Non-hospitalized person	Faeces	Short-read	No	No	No	No
T7EF-50998586		Tromso_7_assemblies	E. lactis	94	non-B1	2015	Norway	Europe & Central Asia	High Income	Non-hospitalized person	Faeces	Short-read	No	No	No	No
51003823		Tromso_7_assemblies	E. lactis	94	non-B1	2015	Norway	Europe & Central Asia	High Income	Non-hospitalized person	Faeces	Long-read	No	No	No	No
T7EF-51006519		Tromso_7_assemblies	E. lactis	94	non-B1	2015	Norway	Europe & Central Asia	High Income	Non-hospitalized person	Faeces	Short-read	No	No	No	No
T7EF-51007135		Tromso_7_assemblies	E. lactis	94	non-B1	2015	Norway	Europe & Central Asia	High Income	Non-hospitalized person	Faeces	Short-read	No	No	No	No
T7EF-51010497		Tromso_7_assemblies	E. lactis	94	non-B1	2015	Norway	Europe & Central Asia	High Income	Non-hospitalized person	Faeces	Short-read	No	No	No	No
T7EF-51011108		Tromso_7_assemblies	E. lactis	94	non-B1	2015	Norway	Europe & Central Asia	High Income	Non-hospitalized person	Faeces	Short-read	No	No	No	No
T7EF-51013540		Tromso_7_assemblies	E. lactis	94	non-B1	2015	Norway	Europe & Central Asia	High Income	Non-hospitalized person	Faeces	Short-read	No	No	No	No
T7EF-51014759		Tromso_7_assemblies	E. lactis	94	non-B1	2015	Norway	Europe & Central Asia	High Income	Non-hospitalized person	Faeces	Short-read	No	No	No	No
51021127		Tromso_7_assemblies	E. lactis	94	non-B1	2015	Norway	Europe & Central Asia	High Income	Non-hospitalized person	Faeces	Long-read	No	No	No	No
T7EF-51025014		Tromso_7_assemblies	E. lactis	94	non-B1	2015	Norway	Europe & Central Asia	High Income	Non-hospitalized person	Faeces	Short-read	No	No	No	No
T7EF-51025569		Tromso_7_assemblies	E. lactis	94	non-B1	2015	Norway	Europe & Central Asia	High Income	Non-hospitalized person	Faeces	Short-read	No	No	No	No
T7EF-51025953		Tromso_7_assemblies	E. lactis	94	non-B1	2015	Norway	Europe & Central Asia	High Income	Non-hospitalized person	Faeces	Short-read	No	No	No	No
T7EF-50976618		Tromso_7_assemblies	E. lactis	96	non-B1	2015	Norway	Europe & Central Asia	High Income	Non-hospitalized person	Faeces	Short-read	No	No	No	No
T7EF-50990621		Tromso_7_assemblies	E. lactis	96	non-B1	2015	Norway	Europe & Central Asia	High Income	Non-hospitalized person	Faeces	Short-read	No	No	No	No
51023269		Tromso_7_assemblies	E. lactis	96	non-B1	2015	Norway	Europe & Central Asia	High Income	Non-hospitalized person	Faeces	Long-read	No	No	No	No
T7EF-50990051		Tromso_7_assemblies	E. faecium	97	non-A1	2015	Norway	Europe & Central Asia	High Income	Non-hospitalized person	Faeces	Short-read	No	No	No	No
T7EF-50983818		Tromso_7_assemblies	E. lactis	100	B1	2015	Norway	Europe & Central Asia	High Income	Non-hospitalized person	Faeces	Short-read	No	No	No	No
T7EF-50995305		Tromso_7_assemblies	E. faecium	101	non-A1	2015	Norway	Europe & Central Asia	High Income	Non-hospitalized person	Faeces	Short-read	No	No	No	No
T7EF-51010474		Tromso_7_assemblies	E. faecium	101	non-A1	2015	Norway	Europe & Central Asia	High Income	Non-hospitalized person	Faeces	Short-read	No	No	No	No
51014738		Tromso_7_assemblies	E. faecium	101	non-A1	2015	Norway	Europe & Central Asia	High Income	Non-hospitalized person	Faeces	Long-read	No	No	No	No
T7EF-51020600-N		Tromso_7_assemblies	E. faecium	101	non-A1	2015	Norway	Europe & Central Asia	High Income	Non-hospitalized person	Faeces	Short-read	No	Yes	No	No
50978689		Tromso_7_assemblies	E. lactis	107	B1	2015	Norway	Europe & Central Asia	High Income	Non-hospitalized person	Faeces	Long-read	No	No	No	No
T7EF-50987238		Tromso_7_assemblies	E. lactis	107	B1	2015	Norway	Europe & Central Asia	High Income	Non-hospitalized person	Faeces	Short-read	No	No	No	No
T7EF-50994009		Tromso_7_assemblies	E. lactis	107	B1	2015	Norway	Europe & Central Asia	High Income	Non-hospitalized person	Faeces	Short-read	No	No	No	No
51023760		Tromso_7_assemblies	E. lactis	107	B1	2015	Norway	Europe & Central Asia	High Income	Non-hospitalized person	Faeces	Long-read	No	No	No	No
T7EF-50987216		Tromso_7_assemblies	E. faecium	113	A1	2015	Norway	Europe & Central Asia	High Income	Non-hospitalized person	Faeces	Short-read	No	No	No	No
T7EF-50966724		Tromso_7_assemblies	E. lactis	116	B1	2015	Norway	Europe & Central Asia	High Income	Non-hospitalized person	Faeces	Short-read	No	No	No	No
T7EF-50967168		Tromso_7_assemblies	E. lactis	116	B1	2015	Norway	Europe & Central Asia	High Income	Non-hospitalized person	Faeces	Short-read	No	No	No	No
T7EF-50982577		Tromso_7_assemblies	E. lactis	116	B1	2015	Norway	Europe & Central Asia	High Income	Non-hospitalized person	Faeces	Short-read	No	No	No	No
T7EF-50991056		Tromso_7_assemblies	E. lactis	116	B1	2015	Norway	Europe & Central Asia	High Income	Non-hospitalized person	Faeces	Short-read	No	No	No	No
T7EF-51019784		Tromso_7_assemblies	E. lactis	116	B1	2015	Norway	Europe & Central Asia	High Income	Non-hospitalized person	Faeces	Short-read	No	No	No	No
51023781		Tromso_7_assemblies	E. lactis	116	B1	2015	Norway	Europe & Central Asia	High Income	Non-hospitalized person	Faeces	Long-read	No	No	No	No
51025015		Tromso_7_assemblies	E. lactis	116	B1	2015	Norway	Europe & Central Asia	High Income	Non-hospitalized person	Faeces	Long-read	No	No	No	No
T7EF-51025016		Tromso_7_assemblies	E. lactis	116	B1	2015	Norway	Europe & Central Asia	High Income	Non-hospitalized person	Faeces	Short-read	No	No	No	No
T7EF-51005017		Tromso_7_assemblies	E. lactis	118	non-B1	2015	Norway	Europe & Central Asia	High Income	Non-hospitalized person	Faeces	Short-read	No	No	No	No
T7EF-50976095		Tromso_7_assemblies	E. faecium	127	non-A1	2015	Norway	Europe & Central Asia	High Income	Non-hospitalized person	Faeces	Short-read	No	No	No	No
T7EF-51023774		Tromso_7_assemblies	E. faecium	127	non-A1	2015	Norway	Europe & Central Asia	High Income	Non-hospitalized person	Faeces	Short-read	No	No	No	No
T7EF-50967165		Tromso_7_assemblies	E. faecium	130	non-A1	2015	Norway	Europe & Central Asia	High Income	Non-hospitalized person	Faeces	Short-read	No	No	No	No
T7EF-50996717		Tromso_7_assemblies	E. faecium	130	non-A1	2015	Norway	Europe & Central Asia	High Income	Non-hospitalized person	Faeces	Short-read	No	No	No	No
T7EF-51009113-R		Tromso_7_assemblies	E. faecium	133	non-A1	2015	Norway	Europe & Central Asia	High Income	Non-hospitalized person	Faeces	Short-read	No	Yes	No	No
T7EF-51009109		Tromso_7_assemblies	E. faecium	140	non-A1	2015	Norway	Europe & Central Asia	High Income	Non-hospitalized person	Faeces	Short-read	No	Yes	No	No
50980395		Tromso_7_assemblies	E. faecium	165	A1	2015	Norway	Europe & Central Asia	High Income	Non-hospitalized person	Faeces	Long-read	No	No	No	No
T7EF-50991049		Tromso_7_assemblies	E. faecium	165	A1	2015	Norway	Europe & Central Asia	High Income	Non-hospitalized person	Faeces	Short-read	No	No	No	No
T7EF-51002627		Tromso_7_assemblies	E. faecium	165	A1	2015	Norway	Europe & Central Asia	High Income	Non-hospitalized person	Faeces	Short-read	No	No	No	No
T7EF-51016252		Tromso_7_assemblies	E. faecium	165	A1	2015	Norway	Europe & Central Asia	High Income	Non-hospitalized person	Faeces	Short-read	No	No	No	No
51017828		Tromso_7_assemblies	E. faecium	170	non-A1	2015	Norway	Europe & Central Asia	High Income	Non-hospitalized person	Faeces	Long-read	No	Yes	No	No
T7EF-50969564		Tromso_7_assemblies	E. lactis	178	non-B1	2015	Norway	Europe & Central Asia	High Income	Non-hospitalized person	Faeces	Short-read	No	No	No	No
50978207		Tromso_7_assemblies	E. lactis	178	non-B1	2015	Norway	Europe & Central Asia	High Income	Non-hospitalized person	Faeces	Long-read	No	No	No	No
T7EF-50979165		Tromso_7_assemblies	E. lactis	178	non-B1	2015	Norway	Europe & Central Asia	High Income	Non-hospitalized person	Faeces	Short-read	No	No	No	No
T7EF-50984252		Tromso_7_assemblies	E. lactis	178	non-B1	2015	Norway	Europe & Central Asia	High Income	Non-hospitalized person	Faeces	Short-read	No	No	No	No
50985348		Tromso_7_assemblies	E. lactis	178	non-B1	2015	Norway	Europe & Central Asia	High Income	Non-hospitalized person	Faeces	Long-read	No	No	No	No
T7EF-50986927		Tromso_7_assemblies	E. lactis	178	non-B1	2015	Norway	Europe & Central Asia	High Income	Non-hospitalized person	Faeces	Short-read	No	No	No	No
T7EF-50988468		Tromso_7_assemblies	E. lactis	178	non-B1	2015	Norway	Europe & Central Asia	High Income	Non-hospitalized person	Faeces	Short-read	No	No	No	No
T7EF-50990613		Tromso_7_assemblies	E. lactis	178	non-B1	2015	Norway	Europe & Central Asia	High Income	Non-hospitalized person	Faeces	Short-read	No	No	No	No
T7EF-50992133		Tromso_7_assemblies	E. lactis	178	non-B1	2015	Norway	Europe & Central Asia	High Income	Non-hospitalized person	Faeces	Short-read	No	No	No	No
50993999		Tromso_7_assemblies	E. lactis	178	non-B1	2015	Norway	Europe & Central Asia	High Income	Non-hospitalized person	Faeces	Long-read	No	No	No	No
T7EF-50998591		Tromso_7_assemblies	E. lactis	178	non-B1	2015	Norway	Europe & Central Asia	High Income	Non-hospitalized person	Faeces	Short-read	No	No	No	No
T7EF-51005621		Tromso_7_assemblies	E. lactis	178	non-B1	2015	Norway	Europe & Central Asia	High Income	Non-hospitalized person	Faeces	Short-read	No	No	No	No
T7EF-51010825		Tromso_7_assemblies	E. lactis	178	non-B1	2015	Norway	Europe & Central Asia	High Income	Non-hospitalized person	Faeces	Short-read	No	No	No	No
T7EF-51010836		Tromso_7_assemblies	E. lactis	178	non-B1	2015	Norway	Europe & Central Asia	High Income	Non-hospitalized person	Faeces	Short-read	No	No	No	No
T7EF-51013566		Tromso_7_assemblies	E. lactis	178	non-B1	2015	Norway	Europe & Central Asia	High Income	Non-hospitalized person	Faeces	Short-read	No	No	No	No
T7EF-51014750		Tromso_7_assemblies	E. lactis	178	non-B1	2015	Norway	Europe & Central Asia	High Income	Non-hospitalized person	Faeces	Short-read	No	No	No	No
T7EF-51019439		Tromso_7_assemblies	E. lactis	178	non-B1	2015	Norway	Europe & Central Asia	High Income	Non-hospitalized person	Faeces	Short-read	No	No	No	No
51023768		Tromso_7_assemblies	E. lactis	178	non-B1	2015	Norway	Europe & Central Asia	High Income	Non-hospitalized person	Faeces	Long-read	No	No	No	No
T7EF-50995302		Tromso_7_assemblies	E. faecium	184	non-A1	2015	Norway	Europe & Central Asia	High Income	Non-hospitalized person	Faeces	Short-read	No	Yes	No	No
T7EF-51016443		Tromso_7_assemblies	E. faecium	185	non-A1	2015	Norway	Europe & Central Asia	High Income	Non-hospitalized person	Faeces	Short-read	No	Yes	No	No
T7EF-50974993		Tromso_7_assemblies	E. faecium	214	A1	2015	Norway	Europe & Central Asia	High Income	Non-hospitalized person	Faeces	Short-read	No	No	No	No
T7EF-51008620		Tromso_7_assemblies	E. faecium	214	A1	2015	Norway	Europe & Central Asia	High Income	Non-hospitalized person	Faeces	Short-read	No	No	No	No
T7EF-51010479		Tromso_7_assemblies	E. faecium	214	A1	2015	Norway	Europe & Central Asia	High Income	Non-hospitalized person	Faeces	Short-read	No	No	No	No
50968902		Tromso_7_assemblies	E. lactis	218	non-B1	2015	Norway	Europe & Central Asia	High Income	Non-hospitalized person	Faeces	Long-read	No	No	No	No
51007975		Tromso_7_assemblies	E. lactis	224	B1	2015	Norway	Europe & Central Asia	High Income	Non-hospitalized person	Faeces	Long-read	No	No	No	No
T7EF-51010113		Tromso_7_assemblies	E. lactis	224	B1	2015	Norway	Europe & Central Asia	High Income	Non-hospitalized person	Faeces	Short-read	No	No	No	No
51007961		Tromso_7_assemblies	E. faecium	247	non-A1	2015	Norway	Europe & Central Asia	High Income	Non-hospitalized person	Faeces	Long-read	No	No	No	No
T7EF-50965519		Tromso_7_assemblies	E. lactis	285	non-B1	2015	Norway	Europe & Central Asia	High Income	Non-hospitalized person	Faeces	Short-read	No	Yes	No	No
T7EF-50964206		Tromso_7_assemblies	E. lactis	289	non-B1	2015	Norway	Europe & Central Asia	High Income	Non-hospitalized person	Faeces	Short-read	No	No	No	No
50967606		Tromso_7_assemblies	E. lactis	289	non-B1	2015	Norway	Europe & Central Asia	High Income	Non-hospitalized person	Faeces	Long-read	No	No	No	No
T7EF-51025571		Tromso_7_assemblies	E. lactis	289	non-B1	2015	Norway	Europe & Central Asia	High Income	Non-hospitalized person	Faeces	Short-read	No	No	No	No
T7EF-51026373		Tromso_7_assemblies	E. lactis	289	non-B1	2015	Norway	Europe & Central Asia	High Income	Non-hospitalized person	Faeces	Short-read	No	No	No	No
T7EF-50972222		Tromso_7_assemblies	E. lactis	296	non-B1	2015	Norway	Europe & Central Asia	High Income	Non-hospitalized person	Faeces	Short-read	No	No	No	No
T7EF-50973351		Tromso_7_assemblies	E. lactis	296	non-B1	2015	Norway	Europe & Central Asia	High Income	Non-hospitalized person	Faeces	Short-read	No	No	No	No
T7EF-50973361		Tromso_7_assemblies	E. lactis	296	non-B1	2015	Norway	Europe & Central Asia	High Income	Non-hospitalized person	Faeces	Short-read	No	No	No	No
50981525		Tromso_7_assemblies	E. lactis	296	non-B1	2015	Norway	Europe & Central Asia	High Income	Non-hospitalized person	Faeces	Long-read	No	No	No	No
50983280		Tromso_7_assemblies	E. lactis	296	non-B1	2015	Norway	Europe & Central Asia	High Income	Non-hospitalized person	Faeces	Long-read	No	No	No	No
T7EF-50984995		Tromso_7_assemblies	E. lactis	296	non-B1	2015	Norway	Europe & Central Asia	High Income	Non-hospitalized person	Faeces	Short-read	No	No	No	No
T7EF-50988967		Tromso_7_assemblies	E. lactis	296	non-B1	2015	Norway	Europe & Central Asia	High Income	Non-hospitalized person	Faeces	Short-read	No	No	No	No
T7EF-50995296-R		Tromso_7_assemblies	E. lactis	296	non-B1	2015	Norway	Europe & Central Asia	High Income	Non-hospitalized person	Faeces	Short-read	No	No	No	No
T7EF-51001413		Tromso_7_assemblies	E. lactis	296	non-B1	2015	Norway	Europe & Central Asia	High Income	Non-hospitalized person	Faeces	Short-read	No	No	No	No
T7EF-51001414		Tromso_7_assemblies	E. lactis	296	non-B1	2015	Norway	Europe & Central Asia	High Income	Non-hospitalized person	Faeces	Short-read	No	No	No	No
51020287		Tromso_7_assemblies	E. lactis	296	non-B1	2015	Norway	Europe & Central Asia	High Income	Non-hospitalized person	Faeces	Long-read	No	No	No	No
T7EF-51024658		Tromso_7_assemblies	E. lactis	296	non-B1	2015	Norway	Europe & Central Asia	High Income	Non-hospitalized person	Faeces	Short-read	No	No	No	No
T7EF-51024679		Tromso_7_assemblies	E. lactis	296	non-B1	2015	Norway	Europe & Central Asia	High Income	Non-hospitalized person	Faeces	Short-read	No	No	No	No
T7EF-51025030		Tromso_7_assemblies	E. lactis	296	non-B1	2015	Norway	Europe & Central Asia	High Income	Non-hospitalized person	Faeces	Short-read	No	No	No	No
T7EF-50984257		Tromso_7_assemblies	E. faecium	301	non-A1	2015	Norway	Europe & Central Asia	High Income	Non-hospitalized person	Faeces	Short-read	No	No	No	No
T7EF-50981048		Tromso_7_assemblies	E. lactis	327	B1	2015	Norway	Europe & Central Asia	High Income	Non-hospitalized person	Faeces	Short-read	No	No	No	No
T7EF-50977608		Tromso_7_assemblies	E. lactis	328	B1	2015	Norway	Europe & Central Asia	High Income	Non-hospitalized person	Faeces	Short-read	No	No	No	No
50993347		Tromso_7_assemblies	E. lactis	328	B1	2015	Norway	Europe & Central Asia	High Income	Non-hospitalized person	Faeces	Long-read	No	No	No	No
50993357		Tromso_7_assemblies	E. lactis	328	B1	2015	Norway	Europe & Central Asia	High Income	Non-hospitalized person	Faeces	Long-read	No	No	No	No
T7EF-50965499		Tromso_7_assemblies	E. lactis	329	non-B1	2015	Norway	Europe & Central Asia	High Income	Non-hospitalized person	Faeces	Short-read	No	No	No	No
T7EF-51021898		Tromso_7_assemblies	E. faecium	330	non-A1	2015	Norway	Europe & Central Asia	High Income	Non-hospitalized person	Faeces	Short-read	No	No	No	No
T7EF-50996723-N		Tromso_7_assemblies	E. lactis	345	non-B1	2015	Norway	Europe & Central Asia	High Income	Non-hospitalized person	Faeces	Short-read	No	Yes	No	No
T7EF-50972832		Tromso_7_assemblies	E. lactis	346	non-B1	2015	Norway	Europe & Central Asia	High Income	Non-hospitalized person	Faeces	Short-read	No	No	No	No
T7EF-50971074		Tromso_7_assemblies	E. lactis	361	non-B1	2015	Norway	Europe & Central Asia	High Income	Non-hospitalized person	Faeces	Short-read	No	No	No	No
50973955		Tromso_7_assemblies	E. lactis	361	non-B1	2015	Norway	Europe & Central Asia	High Income	Non-hospitalized person	Faeces	Long-read	No	No	No	No
T7EF-50976087		Tromso_7_assemblies	E. lactis	361	non-B1	2015	Norway	Europe & Central Asia	High Income	Non-hospitalized person	Faeces	Short-read	No	No	No	No
T7EF-50979685		Tromso_7_assemblies	E. lactis	361	non-B1	2015	Norway	Europe & Central Asia	High Income	Non-hospitalized person	Faeces	Short-read	No	No	No	No
50981542		Tromso_7_assemblies	E. lactis	361	non-B1	2015	Norway	Europe & Central Asia	High Income	Non-hospitalized person	Faeces	Long-read	No	No	No	No
50988470		Tromso_7_assemblies	E. lactis	361	non-B1	2015	Norway	Europe & Central Asia	High Income	Non-hospitalized person	Faeces	Long-read	No	No	No	No
50988949		Tromso_7_assemblies	E. lactis	361	non-B1	2015	Norway	Europe & Central Asia	High Income	Non-hospitalized person	Faeces	Long-read	No	No	No	No
T7EF-50992132		Tromso_7_assemblies	E. lactis	361	non-B1	2015	Norway	Europe & Central Asia	High Income	Non-hospitalized person	Faeces	Short-read	No	No	No	No
T7EF-50996722		Tromso_7_assemblies	E. lactis	361	non-B1	2015	Norway	Europe & Central Asia	High Income	Non-hospitalized person	Faeces	Short-read	No	No	No	No
T7EF-51001394		Tromso_7_assemblies	E. lactis	361	non-B1	2015	Norway	Europe & Central Asia	High Income	Non-hospitalized person	Faeces	Short-read	No	No	No	No
T7EF-51003139		Tromso_7_assemblies	E. lactis	361	non-B1	2015	Norway	Europe & Central Asia	High Income	Non-hospitalized person	Faeces	Short-read	No	No	No	No
T7EF-51003454		Tromso_7_assemblies	E. lactis	361	non-B1	2015	Norway	Europe & Central Asia	High Income	Non-hospitalized person	Faeces	Short-read	No	No	No	No
T7EF-51006034		Tromso_7_assemblies	E. lactis	361	non-B1	2015	Norway	Europe & Central Asia	High Income	Non-hospitalized person	Faeces	Short-read	No	No	No	No
T7EF-51008619		Tromso_7_assemblies	E. lactis	361	non-B1	2015	Norway	Europe & Central Asia	High Income	Non-hospitalized person	Faeces	Short-read	No	No	No	No
T7EF-51010490		Tromso_7_assemblies	E. lactis	361	non-B1	2015	Norway	Europe & Central Asia	High Income	Non-hospitalized person	Faeces	Short-read	No	No	No	No
51015086		Tromso_7_assemblies	E. lactis	361	non-B1	2015	Norway	Europe & Central Asia	High Income	Non-hospitalized person	Faeces	Long-read	No	No	No	No
T7EF-51015091		Tromso_7_assemblies	E. lactis	361	non-B1	2015	Norway	Europe & Central Asia	High Income	Non-hospitalized person	Faeces	Short-read	No	No	No	No
T7EF-51020611		Tromso_7_assemblies	E. lactis	361	non-B1	2015	Norway	Europe & Central Asia	High Income	Non-hospitalized person	Faeces	Short-read	No	No	No	No
51021123		Tromso_7_assemblies	E. lactis	361	non-B1	2015	Norway	Europe & Central Asia	High Income	Non-hospitalized person	Faeces	Long-read	No	No	No	No
T7EF-51023782		Tromso_7_assemblies	E. lactis	361	non-B1	2015	Norway	Europe & Central Asia	High Income	Non-hospitalized person	Faeces	Short-read	No	No	No	No
T7EF-51024662		Tromso_7_assemblies	E. lactis	361	non-B1	2015	Norway	Europe & Central Asia	High Income	Non-hospitalized person	Faeces	Short-read	No	No	No	No
T7EF-51025570		Tromso_7_assemblies	E. lactis	361	non-B1	2015	Norway	Europe & Central Asia	High Income	Non-hospitalized person	Faeces	Short-read	No	No	No	No
T7EF-50972846		Tromso_7_assemblies	E. faecium	413	A1	2015	Norway	Europe & Central Asia	High Income	Non-hospitalized person	Faeces	Short-read	No	No	No	No
50965510		Tromso_7_assemblies	E. faecium	512	non-A1	2015	Norway	Europe & Central Asia	High Income	Non-hospitalized person	Faeces	Long-read	No	No	No	No
T7EF-50978219		Tromso_7_assemblies	E. faecium	512	non-A1	2015	Norway	Europe & Central Asia	High Income	Non-hospitalized person	Faeces	Short-read	No	No	No	No
T7EF-50987218		Tromso_7_assemblies	E. faecium	512	non-A1	2015	Norway	Europe & Central Asia	High Income	Non-hospitalized person	Faeces	Short-read	No	No	No	No
T7EF-50994000		Tromso_7_assemblies	E. faecium	512	non-A1	2015	Norway	Europe & Central Asia	High Income	Non-hospitalized person	Faeces	Short-read	No	No	No	No
T7EF-51008375		Tromso_7_assemblies	E. faecium	524	non-A1	2015	Norway	Europe & Central Asia	High Income	Non-hospitalized person	Faeces	Short-read	No	Yes	No	No
51024161		Tromso_7_assemblies	E. faecium	524	non-A1	2015	Norway	Europe & Central Asia	High Income	Non-hospitalized person	Faeces	Long-read	No	Yes	No	No
50994726		Tromso_7_assemblies	E. faecium	533	non-A1	2015	Norway	Europe & Central Asia	High Income	Non-hospitalized person	Faeces	Long-read	No	No	No	No
T7EF-50994734		Tromso_7_assemblies	E. faecium	533	non-A1	2015	Norway	Europe & Central Asia	High Income	Non-hospitalized person	Faeces	Short-read	No	No	No	No
T7EF-51026349		Tromso_7_assemblies	E. lactis	540	B1	2015	Norway	Europe & Central Asia	High Income	Non-hospitalized person	Faeces	Short-read	No	No	No	No
T7EF-50967974		Tromso_7_assemblies	E. faecium	545	non-A1	2015	Norway	Europe & Central Asia	High Income	Non-hospitalized person	Faeces	Short-read	No	Yes	No	No
50992508		Tromso_7_assemblies	E. lactis	580	non-B1	2015	Norway	Europe & Central Asia	High Income	Non-hospitalized person	Faeces	Long-read	No	No	No	No
T7EF-51023775		Tromso_7_assemblies	E. lactis	580	non-B1	2015	Norway	Europe & Central Asia	High Income	Non-hospitalized person	Faeces	Short-read	No	No	No	No
50976619		Tromso_7_assemblies	E. lactis	583	non-B1	2015	Norway	Europe & Central Asia	High Income	Non-hospitalized person	Faeces	Long-read	No	No	No	No
T7EF-50978692		Tromso_7_assemblies	E. lactis	583	non-B1	2015	Norway	Europe & Central Asia	High Income	Non-hospitalized person	Faeces	Short-read	No	No	No	No
50983833		Tromso_7_assemblies	E. lactis	583	non-B1	2015	Norway	Europe & Central Asia	High Income	Non-hospitalized person	Faeces	Long-read	No	No	No	No
T7EF-50987210		Tromso_7_assemblies	E. lactis	583	non-B1	2015	Norway	Europe & Central Asia	High Income	Non-hospitalized person	Faeces	Short-read	No	No	No	No
T7EF-50993341		Tromso_7_assemblies	E. lactis	583	non-B1	2015	Norway	Europe & Central Asia	High Income	Non-hospitalized person	Faeces	Short-read	No	No	No	No
T7EF-50994004		Tromso_7_assemblies	E. lactis	583	non-B1	2015	Norway	Europe & Central Asia	High Income	Non-hospitalized person	Faeces	Short-read	No	No	No	No
T7EF-50995764		Tromso_7_assemblies	E. lactis	583	non-B1	2015	Norway	Europe & Central Asia	High Income	Non-hospitalized person	Faeces	Short-read	No	No	No	No
T7EF-51005630		Tromso_7_assemblies	E. lactis	583	non-B1	2015	Norway	Europe & Central Asia	High Income	Non-hospitalized person	Faeces	Short-read	No	No	No	No
T7EF-51007116		Tromso_7_assemblies	E. lactis	583	non-B1	2015	Norway	Europe & Central Asia	High Income	Non-hospitalized person	Faeces	Short-read	No	No	No	No
T7EF-51019789		Tromso_7_assemblies	E. lactis	583	non-B1	2015	Norway	Europe & Central Asia	High Income	Non-hospitalized person	Faeces	Short-read	No	No	No	No
T7EF-51021524		Tromso_7_assemblies	E. lactis	583	non-B1	2015	Norway	Europe & Central Asia	High Income	Non-hospitalized person	Faeces	Short-read	No	No	No	No
T7EF-51022811		Tromso_7_assemblies	E. lactis	583	non-B1	2015	Norway	Europe & Central Asia	High Income	Non-hospitalized person	Faeces	Short-read	No	No	No	No
T7EF-51023772		Tromso_7_assemblies	E. lactis	583	non-B1	2015	Norway	Europe & Central Asia	High Income	Non-hospitalized person	Faeces	Short-read	No	No	No	No
51024157		Tromso_7_assemblies	E. lactis	583	non-B1	2015	Norway	Europe & Central Asia	High Income	Non-hospitalized person	Faeces	Long-read	No	No	No	No
T7EF-51026352		Tromso_7_assemblies	E. lactis	583	non-B1	2015	Norway	Europe & Central Asia	High Income	Non-hospitalized person	Faeces	Short-read	No	No	No	No
T7EF-51026988		Tromso_7_assemblies	E. lactis	583	non-B1	2015	Norway	Europe & Central Asia	High Income	Non-hospitalized person	Faeces	Short-read	No	No	No	No
T7EF-50974447		Tromso_7_assemblies	E. lactis	604	non-B1	2015	Norway	Europe & Central Asia	High Income	Non-hospitalized person	Faeces	Short-read	No	No	No	No
50989549		Tromso_7_assemblies	E. lactis	604	non-B1	2015	Norway	Europe & Central Asia	High Income	Non-hospitalized person	Faeces	Long-read	No	No	No	No
T7EF-51026365		Tromso_7_assemblies	E. lactis	614	B1	2015	Norway	Europe & Central Asia	High Income	Non-hospitalized person	Faeces	Short-read	No	No	No	No
T7EF-50965491		Tromso_7_assemblies	E. faecium	619	A1	2015	Norway	Europe & Central Asia	High Income	Non-hospitalized person	Faeces	Short-read	No	No	No	No
T7EF-50972275		Tromso_7_assemblies	E. lactis	623	B1	2015	Norway	Europe & Central Asia	High Income	Non-hospitalized person	Faeces	Short-read	No	No	No	No
T7EF-50975559		Tromso_7_assemblies	E. lactis	623	B1	2015	Norway	Europe & Central Asia	High Income	Non-hospitalized person	Faeces	Short-read	No	No	No	No
T7EF-50976082		Tromso_7_assemblies	E. lactis	623	B1	2015	Norway	Europe & Central Asia	High Income	Non-hospitalized person	Faeces	Short-read	No	No	No	No
T7EF-50976974		Tromso_7_assemblies	E. lactis	623	B1	2015	Norway	Europe & Central Asia	High Income	Non-hospitalized person	Faeces	Short-read	No	No	No	No
50976996		Tromso_7_assemblies	E. lactis	623	B1	2015	Norway	Europe & Central Asia	High Income	Non-hospitalized person	Faeces	Long-read	No	No	No	No
T7EF-50980408		Tromso_7_assemblies	E. lactis	623	B1	2015	Norway	Europe & Central Asia	High Income	Non-hospitalized person	Faeces	Short-read	No	No	No	No
T7EF-50984251		Tromso_7_assemblies	E. lactis	623	B1	2015	Norway	Europe & Central Asia	High Income	Non-hospitalized person	Faeces	Short-read	No	No	No	No
T7EF-50986937		Tromso_7_assemblies	E. lactis	623	B1	2015	Norway	Europe & Central Asia	High Income	Non-hospitalized person	Faeces	Short-read	No	No	No	No
T7EF-51008613		Tromso_7_assemblies	E. lactis	623	B1	2015	Norway	Europe & Central Asia	High Income	Non-hospitalized person	Faeces	Short-read	No	No	No	No
T7EF-50966712		Tromso_7_assemblies	E. faecium	627	A1	2015	Norway	Europe & Central Asia	High Income	Non-hospitalized person	Faeces	Short-read	No	No	No	No
T7EF-50991057		Tromso_7_assemblies	E. faecium	627	A1	2015	Norway	Europe & Central Asia	High Income	Non-hospitalized person	Faeces	Short-read	No	No	No	No
T7EF-51023769		Tromso_7_assemblies	E. faecium	627	A1	2015	Norway	Europe & Central Asia	High Income	Non-hospitalized person	Faeces	Short-read	No	No	No	No
50987227		Tromso_7_assemblies	E. faecium	640	non-A1	2015	Norway	Europe & Central Asia	High Income	Non-hospitalized person	Faeces	Long-read	No	No	No	No
T7EF-51011590		Tromso_7_assemblies	E. faecium	649	non-A1	2015	Norway	Europe & Central Asia	High Income	Non-hospitalized person	Faeces	Short-read	No	No	No	No
51016241		Tromso_7_assemblies	E. faecium	649	non-A1	2015	Norway	Europe & Central Asia	High Income	Non-hospitalized person	Faeces	Long-read	No	No	No	No
T7EF-51020279		Tromso_7_assemblies	E. faecium	649	non-A1	2015	Norway	Europe & Central Asia	High Income	Non-hospitalized person	Faeces	Short-read	No	No	No	No
50979169		Tromso_7_assemblies	E. lactis	654	non-B1	2015	Norway	Europe & Central Asia	High Income	Non-hospitalized person	Faeces	Long-read	No	No	No	No
T7EF-50990631		Tromso_7_assemblies	E. lactis	654	non-B1	2015	Norway	Europe & Central Asia	High Income	Non-hospitalized person	Faeces	Short-read	No	No	No	No
T7EF-50976980		Tromso_7_assemblies	E. lactis	674	non-B1	2015	Norway	Europe & Central Asia	High Income	Non-hospitalized person	Faeces	Short-read	No	No	No	No
T7EF-50985341		Tromso_7_assemblies	E. faecium	675	non-A1	2015	Norway	Europe & Central Asia	High Income	Non-hospitalized person	Faeces	Short-read	No	No	No	No
T7EF-51010118		Tromso_7_assemblies	E. lactis	695	non-B1	2015	Norway	Europe & Central Asia	High Income	Non-hospitalized person	Faeces	Short-read	No	No	No	No
T7EF-50980417		Tromso_7_assemblies	E. lactis	696	non-B1	2015	Norway	Europe & Central Asia	High Income	Non-hospitalized person	Faeces	Short-read	No	No	No	No
T7EF-51001111		Tromso_7_assemblies	E. lactis	696	non-B1	2015	Norway	Europe & Central Asia	High Income	Non-hospitalized person	Faeces	Short-read	No	No	No	No
51013567		Tromso_7_assemblies	E. lactis	696	non-B1	2015	Norway	Europe & Central Asia	High Income	Non-hospitalized person	Faeces	Long-read	No	No	No	No
T7EF-51016245		Tromso_7_assemblies	E. lactis	697	non-B1	2015	Norway	Europe & Central Asia	High Income	Non-hospitalized person	Faeces	Short-read	No	No	No	No
T7EF-50984246		Tromso_7_assemblies	E. lactis	717	non-B1	2015	Norway	Europe & Central Asia	High Income	Non-hospitalized person	Faeces	Short-read	No	No	No	No
T7EF-51021910		Tromso_7_assemblies	E. faecium	722	non-A1	2015	Norway	Europe & Central Asia	High Income	Non-hospitalized person	Faeces	Short-read	No	No	No	No
51007578		Tromso_7_assemblies	E. lactis	773	non-B1	2015	Norway	Europe & Central Asia	High Income	Non-hospitalized person	Faeces	Long-read	No	No	No	No
T7EF-51026363		Tromso_7_assemblies	E. lactis	773	non-B1	2015	Norway	Europe & Central Asia	High Income	Non-hospitalized person	Faeces	Short-read	No	No	No	No
T7EF-50973962		Tromso_7_assemblies	E. faecium	785	non-A1	2015	Norway	Europe & Central Asia	High Income	Non-hospitalized person	Faeces	Short-read	No	No	No	No
T7EF-51021912		Tromso_7_assemblies	E. faecium	785	non-A1	2015	Norway	Europe & Central Asia	High Income	Non-hospitalized person	Faeces	Short-read	No	No	No	No
50992494		Tromso_7_assemblies	E. lactis	798	B1	2015	Norway	Europe & Central Asia	High Income	Non-hospitalized person	Faeces	Long-read	No	No	No	No
T7EF-50992847		Tromso_7_assemblies	E. lactis	798	B1	2015	Norway	Europe & Central Asia	High Income	Non-hospitalized person	Faeces	Short-read	No	No	No	No
T7EF-50967972		Tromso_7_assemblies	E. lactis	800	non-B1	2015	Norway	Europe & Central Asia	High Income	Non-hospitalized person	Faeces	Short-read	No	No	No	No
T7EF-50981052		Tromso_7_assemblies	E. lactis	800	non-B1	2015	Norway	Europe & Central Asia	High Income	Non-hospitalized person	Faeces	Short-read	No	No	No	No
T7EF-51008606		Tromso_7_assemblies	E. lactis	800	non-B1	2015	Norway	Europe & Central Asia	High Income	Non-hospitalized person	Faeces	Short-read	No	No	No	No
T7EF-51010502		Tromso_7_assemblies	E. lactis	800	non-B1	2015	Norway	Europe & Central Asia	High Income	Non-hospitalized person	Faeces	Short-read	No	No	No	No
51017429		Tromso_7_assemblies	E. lactis	800	non-B1	2015	Norway	Europe & Central Asia	High Income	Non-hospitalized person	Faeces	Long-read	No	No	No	No
T7EF-51017443		Tromso_7_assemblies	E. lactis	800	non-B1	2015	Norway	Europe & Central Asia	High Income	Non-hospitalized person	Faeces	Short-read	No	No	No	No
51022801		Tromso_7_assemblies	E. lactis	800	non-B1	2015	Norway	Europe & Central Asia	High Income	Non-hospitalized person	Faeces	Long-read	No	No	No	No
T7EF-50994724		Tromso_7_assemblies	E. lactis	812	non-B1	2015	Norway	Europe & Central Asia	High Income	Non-hospitalized person	Faeces	Short-read	No	No	No	No
T7EF-50999200		Tromso_7_assemblies	E. lactis	819	B1	2015	Norway	Europe & Central Asia	High Income	Non-hospitalized person	Faeces	Short-read	No	No	No	No
T7EF-51026987		Tromso_7_assemblies	E. faecium	820	non-A1	2015	Norway	Europe & Central Asia	High Income	Non-hospitalized person	Faeces	Short-read	No	No	No	No
50986524		Tromso_7_assemblies	E. lactis	874	B1	2015	Norway	Europe & Central Asia	High Income	Non-hospitalized person	Faeces	Long-read	No	No	No	No
T7EF-50989573		Tromso_7_assemblies	E. lactis	928	B1	2015	Norway	Europe & Central Asia	High Income	Non-hospitalized person	Faeces	Short-read	No	No	No	No
T7EF-50992115		Tromso_7_assemblies	E. lactis	928	B1	2015	Norway	Europe & Central Asia	High Income	Non-hospitalized person	Faeces	Short-read	No	No	No	No
50977601		Tromso_7_assemblies	E. lactis	945	B1	2015	Norway	Europe & Central Asia	High Income	Non-hospitalized person	Faeces	Long-read	No	No	No	No
T7EF-50977606		Tromso_7_assemblies	E. lactis	945	B1	2015	Norway	Europe & Central Asia	High Income	Non-hospitalized person	Faeces	Short-read	No	No	No	No
T7EF-50972239		Tromso_7_assemblies	E. lactis	994	non-B1	2015	Norway	Europe & Central Asia	High Income	Non-hospitalized person	Faeces	Short-read	No	No	No	No
T7EF-51010496		Tromso_7_assemblies	E. lactis	994	non-B1	2015	Norway	Europe & Central Asia	High Income	Non-hospitalized person	Faeces	Short-read	No	No	No	No
51024661		Tromso_7_assemblies	E. lactis	994	non-B1	2015	Norway	Europe & Central Asia	High Income	Non-hospitalized person	Faeces	Long-read	No	No	No	No
T7EF-51010504		Tromso_7_assemblies	E. faecium	995	non-A1	2015	Norway	Europe & Central Asia	High Income	Non-hospitalized person	Faeces	Short-read	No	No	No	No
50966714		Tromso_7_assemblies	E. lactis	1031	non-B1	2015	Norway	Europe & Central Asia	High Income	Non-hospitalized person	Faeces	Long-read	No	No	No	No
T7EF-50973357		Tromso_7_assemblies	E. lactis	1031	non-B1	2015	Norway	Europe & Central Asia	High Income	Non-hospitalized person	Faeces	Short-read	No	No	No	No
50976067		Tromso_7_assemblies	E. lactis	1036	B1	2015	Norway	Europe & Central Asia	High Income	Non-hospitalized person	Faeces	Long-read	No	No	No	No
51020604		Tromso_7_assemblies	E. lactis	1036	B1	2015	Norway	Europe & Central Asia	High Income	Non-hospitalized person	Faeces	Long-read	No	No	No	No
T7EF-50987801		Tromso_7_assemblies	E. faecium	1045	non-A1	2015	Norway	Europe & Central Asia	High Income	Non-hospitalized person	Faeces	Short-read	No	Yes	No	No
T7EF-50991044		Tromso_7_assemblies	E. faecium	1045	non-A1	2015	Norway	Europe & Central Asia	High Income	Non-hospitalized person	Faeces	Short-read	No	Yes	No	No
T7EF-50992503		Tromso_7_assemblies	E. faecium	1045	non-A1	2015	Norway	Europe & Central Asia	High Income	Non-hospitalized person	Faeces	Short-read	No	Yes	No	No
T7EF-50976628		Tromso_7_assemblies	E. lactis	1092	non-B1	2015	Norway	Europe & Central Asia	High Income	Non-hospitalized person	Faeces	Short-read	No	No	No	No
T7EF-50967602		Tromso_7_assemblies	E. lactis	1101	B1	2015	Norway	Europe & Central Asia	High Income	Non-hospitalized person	Faeces	Short-read	No	No	No	No
50976074		Tromso_7_assemblies	E. lactis	1101	B1	2015	Norway	Europe & Central Asia	High Income	Non-hospitalized person	Faeces	Long-read	No	No	No	No
T7EF-50992852		Tromso_7_assemblies	E. lactis	1101	B1	2015	Norway	Europe & Central Asia	High Income	Non-hospitalized person	Faeces	Short-read	No	No	No	No
T7EF-50980429		Tromso_7_assemblies	E. lactis	1105	B1	2015	Norway	Europe & Central Asia	High Income	Non-hospitalized person	Faeces	Short-read	No	No	No	No
50981523		Tromso_7_assemblies	E. lactis	1105	B1	2015	Norway	Europe & Central Asia	High Income	Non-hospitalized person	Faeces	Long-read	No	No	No	No
T7EF-50981543		Tromso_7_assemblies	E. lactis	1105	B1	2015	Norway	Europe & Central Asia	High Income	Non-hospitalized person	Faeces	Short-read	No	No	No	No
T7EF-50984248		Tromso_7_assemblies	E. lactis	1105	B1	2015	Norway	Europe & Central Asia	High Income	Non-hospitalized person	Faeces	Short-read	No	No	No	No
T7EF-51007973		Tromso_7_assemblies	E. lactis	1105	B1	2015	Norway	Europe & Central Asia	High Income	Non-hospitalized person	Faeces	Short-read	No	No	No	No
T7EF-51014761		Tromso_7_assemblies	E. lactis	1105	B1	2015	Norway	Europe & Central Asia	High Income	Non-hospitalized person	Faeces	Short-read	No	No	No	No
T7EF-51016242		Tromso_7_assemblies	E. lactis	1116	B1	2015	Norway	Europe & Central Asia	High Income	Non-hospitalized person	Faeces	Short-read	No	No	No	No
T7EF-51002315		Tromso_7_assemblies	E. lactis	1135	non-B1	2015	Norway	Europe & Central Asia	High Income	Non-hospitalized person	Faeces	Short-read	No	No	No	No
T7EF-50992501		Tromso_7_assemblies	E. lactis	1136	non-B1	2015	Norway	Europe & Central Asia	High Income	Non-hospitalized person	Faeces	Short-read	No	No	No	No
T7EF-51017421		Tromso_7_assemblies	E. faecium	1150	non-A1	2015	Norway	Europe & Central Asia	High Income	Non-hospitalized person	Faeces	Short-read	No	Yes	No	No
T7EF-50983828		Tromso_7_assemblies	E. lactis	1191	B1	2015	Norway	Europe & Central Asia	High Income	Non-hospitalized person	Faeces	Short-read	No	No	No	No
50994744		Tromso_7_assemblies	E. lactis	1191	B1	2015	Norway	Europe & Central Asia	High Income	Non-hospitalized person	Faeces	Long-read	No	No	No	No
T7EF-51002293		Tromso_7_assemblies	E. lactis	1191	B1	2015	Norway	Europe & Central Asia	High Income	Non-hospitalized person	Faeces	Short-read	No	No	No	No
T7EF-51010493		Tromso_7_assemblies	E. lactis	1191	B1	2015	Norway	Europe & Central Asia	High Income	Non-hospitalized person	Faeces	Short-read	No	No	No	No
T7EF-51022504		Tromso_7_assemblies	E. lactis	1191	B1	2015	Norway	Europe & Central Asia	High Income	Non-hospitalized person	Faeces	Short-read	No	No	No	No
T7EF-50999219		Tromso_7_assemblies	E. lactis	1192	B1	2015	Norway	Europe & Central Asia	High Income	Non-hospitalized person	Faeces	Short-read	No	No	No	No
T7EF-50982580		Tromso_7_assemblies	E. lactis	1202	B1	2015	Norway	Europe & Central Asia	High Income	Non-hospitalized person	Faeces	Short-read	No	No	No	No
T7EF-51000090		Tromso_7_assemblies	E. faecium	1211	A1	2015	Norway	Europe & Central Asia	High Income	Non-hospitalized person	Faeces	Short-read	No	No	No	No
50979676		Tromso_7_assemblies	E. lactis	1238	non-B1	2015	Norway	Europe & Central Asia	High Income	Non-hospitalized person	Faeces	Long-read	No	No	No	No
50999666		Tromso_7_assemblies	E. faecium	1239	non-A1	2015	Norway	Europe & Central Asia	High Income	Non-hospitalized person	Faeces	Long-read	No	Yes	No	No
T7EF-51014746		Tromso_7_assemblies	E. faecium	1239	non-A1	2015	Norway	Europe & Central Asia	High Income	Non-hospitalized person	Faeces	Short-read	No	Yes	No	No
T7EF-51020293		Tromso_7_assemblies	E. faecium	1277	non-A1	2015	Norway	Europe & Central Asia	High Income	Non-hospitalized person	Faeces	Short-read	No	No	No	No
T7EF-51022502		Tromso_7_assemblies	E. lactis	1442	B1	2015	Norway	Europe & Central Asia	High Income	Non-hospitalized person	Faeces	Short-read	No	No	No	No
T7EF-51026983		Tromso_7_assemblies	E. lactis	1484	B1	2015	Norway	Europe & Central Asia	High Income	Non-hospitalized person	Faeces	Short-read	No	No	No	No
T7EF-50966238		Tromso_7_assemblies	E. faecium	1532	A1	2015	Norway	Europe & Central Asia	High Income	Non-hospitalized person	Faeces	Short-read	No	No	No	No
T7EF-50986934		Tromso_7_assemblies	E. faecium	1567	non-A1	2015	Norway	Europe & Central Asia	High Income	Non-hospitalized person	Faeces	Short-read	No	No	No	No
T7EF-50974441		Tromso_7_assemblies	E. lactis	1669	non-B1	2015	Norway	Europe & Central Asia	High Income	Non-hospitalized person	Faeces	Short-read	No	No	No	No
T7EF-50977605		Tromso_7_assemblies	E. lactis	1669	non-B1	2015	Norway	Europe & Central Asia	High Income	Non-hospitalized person	Faeces	Short-read	No	No	No	No
T7EF-50967605		Tromso_7_assemblies	E. lactis	1672	non-B1	2015	Norway	Europe & Central Asia	High Income	Non-hospitalized person	Faeces	Short-read	No	No	No	No
T7EF-50999211		Tromso_7_assemblies	E. lactis	1672	non-B1	2015	Norway	Europe & Central Asia	High Income	Non-hospitalized person	Faeces	Short-read	No	No	No	No
T7EF-50998903		Tromso_7_assemblies	E. faecium	1707	non-A1	2015	Norway	Europe & Central Asia	High Income	Non-hospitalized person	Faeces	Short-read	No	No	No	No
51001411		Tromso_7_assemblies	E. lactis	1725	B1	2015	Norway	Europe & Central Asia	High Income	Non-hospitalized person	Faeces	Long-read	No	No	No	No
T7EF-50965892		Tromso_7_assemblies	E. lactis	1757	B1	2015	Norway	Europe & Central Asia	High Income	Non-hospitalized person	Faeces	Short-read	No	No	No	No
T7EF-50990053		Tromso_7_assemblies	E. lactis	1760	non-B1	2015	Norway	Europe & Central Asia	High Income	Non-hospitalized person	Faeces	Short-read	No	No	No	No
T7EF-51024669		Tromso_7_assemblies	E. lactis	1762	non-B1	2015	Norway	Europe & Central Asia	High Income	Non-hospitalized person	Faeces	Short-read	No	No	No	No
T7EF-51002279		Tromso_7_assemblies	E. lactis	1764	B1	2015	Norway	Europe & Central Asia	High Income	Non-hospitalized person	Faeces	Short-read	No	No	No	No
T7EF-50968891		Tromso_7_assemblies	E. lactis	1878	non-B1	2015	Norway	Europe & Central Asia	High Income	Non-hospitalized person	Faeces	Short-read	No	No	No	No
T7EF-51022507		Tromso_7_assemblies	E. lactis	1878	non-B1	2015	Norway	Europe & Central Asia	High Income	Non-hospitalized person	Faeces	Short-read	No	No	No	No
T7EF-50972225		Tromso_7_assemblies	E. lactis	1883	B1	2015	Norway	Europe & Central Asia	High Income	Non-hospitalized person	Faeces	Short-read	No	No	No	No
50976060		Tromso_7_assemblies	E. lactis	1911	B1	2015	Norway	Europe & Central Asia	High Income	Non-hospitalized person	Faeces	Long-read	No	No	No	No
50964202		Tromso_7_assemblies	E. lactis	1926	non-B1	2015	Norway	Europe & Central Asia	High Income	Non-hospitalized person	Faeces	Long-read	No	No	No	No
T7EF-50995306		Tromso_7_assemblies	E. lactis	1926	non-B1	2015	Norway	Europe & Central Asia	High Income	Non-hospitalized person	Faeces	Short-read	No	No	No	No
50964993		Tromso_7_assemblies	E. lactis	1927	non-B1	2015	Norway	Europe & Central Asia	High Income	Non-hospitalized person	Faeces	Long-read	No	No	No	No
50964995		Tromso_7_assemblies	E. faecium	1928	non-A1	2015	Norway	Europe & Central Asia	High Income	Non-hospitalized person	Faeces	Long-read	No	No	No	No
T7EF-50965509		Tromso_7_assemblies	E. faecium	1928	non-A1	2015	Norway	Europe & Central Asia	High Income	Non-hospitalized person	Faeces	Short-read	No	No	No	No
T7EF-50998892		Tromso_7_assemblies	E. faecium	1928	non-A1	2015	Norway	Europe & Central Asia	High Income	Non-hospitalized person	Faeces	Short-read	No	No	No	No
T7EF-50965893		Tromso_7_assemblies	E. faecium	1930	non-A1	2015	Norway	Europe & Central Asia	High Income	Non-hospitalized person	Faeces	Short-read	No	No	No	No
T7EF-50966705		Tromso_7_assemblies	E. faecium	1931	non-A1	2015	Norway	Europe & Central Asia	High Income	Non-hospitalized person	Faeces	Short-read	No	No	No	No
T7EF-50967166		Tromso_7_assemblies	E. faecium	1932	A1	2015	Norway	Europe & Central Asia	High Income	Non-hospitalized person	Faeces	Short-read	No	No	No	No
T7EF-50967178		Tromso_7_assemblies	E. lactis	1933	B1	2015	Norway	Europe & Central Asia	High Income	Non-hospitalized person	Faeces	Short-read	No	No	No	No
T7EF-50968264-R		Tromso_7_assemblies	E. lactis	1934	non-B1	2015	Norway	Europe & Central Asia	High Income	Non-hospitalized person	Faeces	Short-read	No	No	No	No
T7EF-50968892		Tromso_7_assemblies	E. lactis	1935	non-B1	2015	Norway	Europe & Central Asia	High Income	Non-hospitalized person	Faeces	Short-read	No	No	No	No
T7EF-50969565		Tromso_7_assemblies	E. lactis	1936	B1	2015	Norway	Europe & Central Asia	High Income	Non-hospitalized person	Faeces	Short-read	No	No	No	No
T7EF-50969978		Tromso_7_assemblies	E. lactis	1937	B1	2015	Norway	Europe & Central Asia	High Income	Non-hospitalized person	Faeces	Short-read	No	No	No	No
T7EF-50969985		Tromso_7_assemblies	E. lactis	1938	non-B1	2015	Norway	Europe & Central Asia	High Income	Non-hospitalized person	Faeces	Short-read	No	No	No	No
51001117		Tromso_7_assemblies	E. lactis	1938	non-B1	2015	Norway	Europe & Central Asia	High Income	Non-hospitalized person	Faeces	Long-read	No	No	No	No
50970598		Tromso_7_assemblies	E. lactis	1939	B1	2015	Norway	Europe & Central Asia	High Income	Non-hospitalized person	Faeces	Long-read	No	No	No	No
T7EF-50971102		Tromso_7_assemblies	E. lactis	1939	B1	2015	Norway	Europe & Central Asia	High Income	Non-hospitalized person	Faeces	Short-read	No	No	No	No
T7EF-50971825		Tromso_7_assemblies	E. lactis	1939	B1	2015	Norway	Europe & Central Asia	High Income	Non-hospitalized person	Faeces	Short-read	No	No	No	No
T7EF-50983836		Tromso_7_assemblies	E. lactis	1939	B1	2015	Norway	Europe & Central Asia	High Income	Non-hospitalized person	Faeces	Short-read	No	No	No	No
T7EF-50996739		Tromso_7_assemblies	E. lactis	1939	B1	2015	Norway	Europe & Central Asia	High Income	Non-hospitalized person	Faeces	Short-read	No	No	No	No
T7EF-50970607		Tromso_7_assemblies	E. faecium	1940	A1	2015	Norway	Europe & Central Asia	High Income	Non-hospitalized person	Faeces	Short-read	No	No	No	No
51010478		Tromso_7_assemblies	E. faecium	1940	A1	2015	Norway	Europe & Central Asia	High Income	Non-hospitalized person	Faeces	Long-read	No	No	No	No
T7EF-50971070		Tromso_7_assemblies	E. lactis	1941	non-B1	2015	Norway	Europe & Central Asia	High Income	Non-hospitalized person	Faeces	Short-read	No	No	No	No
T7EF-50973961		Tromso_7_assemblies	E. lactis	1944	B1	2015	Norway	Europe & Central Asia	High Income	Non-hospitalized person	Faeces	Short-read	No	No	No	No
T7EF-50974999		Tromso_7_assemblies	E. lactis	1945	B1	2015	Norway	Europe & Central Asia	High Income	Non-hospitalized person	Faeces	Short-read	No	No	No	No
T7EF-50979679		Tromso_7_assemblies	E. lactis	1945	B1	2015	Norway	Europe & Central Asia	High Income	Non-hospitalized person	Faeces	Short-read	No	No	No	No
50979689		Tromso_7_assemblies	E. lactis	1945	B1	2015	Norway	Europe & Central Asia	High Income	Non-hospitalized person	Faeces	Long-read	No	No	No	No
50984254		Tromso_7_assemblies	E. lactis	1945	B1	2015	Norway	Europe & Central Asia	High Income	Non-hospitalized person	Faeces	Long-read	No	No	No	No
T7EF-50984993		Tromso_7_assemblies	E. lactis	1945	B1	2015	Norway	Europe & Central Asia	High Income	Non-hospitalized person	Faeces	Short-read	No	No	No	No
T7EF-50975557		Tromso_7_assemblies	E. lactis	1946	B1	2015	Norway	Europe & Central Asia	High Income	Non-hospitalized person	Faeces	Short-read	No	No	No	No
T7EF-50976995		Tromso_7_assemblies	E. lactis	1948	B1	2015	Norway	Europe & Central Asia	High Income	Non-hospitalized person	Faeces	Short-read	No	No	No	No
T7EF-50978202		Tromso_7_assemblies	E. lactis	1949	B1	2015	Norway	Europe & Central Asia	High Income	Non-hospitalized person	Faeces	Short-read	No	No	No	No
T7EF-50978222		Tromso_7_assemblies	E. faecium	1950	non-A1	2015	Norway	Europe & Central Asia	High Income	Non-hospitalized person	Faeces	Short-read	No	No	No	No
T7EF-50979163		Tromso_7_assemblies	E. faecium	1951	non-A1	2015	Norway	Europe & Central Asia	High Income	Non-hospitalized person	Faeces	Short-read	No	No	No	No
T7EF-50979168		Tromso_7_assemblies	E. faecium	1952	non-A1	2015	Norway	Europe & Central Asia	High Income	Non-hospitalized person	Faeces	Short-read	No	No	No	No
51025019		Tromso_7_assemblies	E. faecium	1952	non-A1	2015	Norway	Europe & Central Asia	High Income	Non-hospitalized person	Faeces	Long-read	No	No	No	No
T7EF-50980392		Tromso_7_assemblies	E. faecium	1955	non-A1	2015	Norway	Europe & Central Asia	High Income	Non-hospitalized person	Faeces	Short-read	No	No	No	No
T7EF-50980413		Tromso_7_assemblies	E. faecium	1956	A1	2015	Norway	Europe & Central Asia	High Income	Non-hospitalized person	Faeces	Short-read	No	No	No	No
T7EF-50980414		Tromso_7_assemblies	E. faecium	1957	A1	2015	Norway	Europe & Central Asia	High Income	Non-hospitalized person	Faeces	Short-read	No	No	No	No
T7EF-50981535		Tromso_7_assemblies	E. lactis	1958	non-B1	2015	Norway	Europe & Central Asia	High Income	Non-hospitalized person	Faeces	Short-read	No	No	No	No
T7EF-50982034		Tromso_7_assemblies	E. lactis	1959	B1	2015	Norway	Europe & Central Asia	High Income	Non-hospitalized person	Faeces	Short-read	No	No	No	No
T7EF-50982587		Tromso_7_assemblies	E. faecium	1960	non-A1	2015	Norway	Europe & Central Asia	High Income	Non-hospitalized person	Faeces	Short-read	No	No	No	No
T7EF-50990645		Tromso_7_assemblies	E. faecium	1960	non-A1	2015	Norway	Europe & Central Asia	High Income	Non-hospitalized person	Faeces	Short-read	No	No	No	No
T7EF-50983843		Tromso_7_assemblies	E. faecium	1962	non-A1	2015	Norway	Europe & Central Asia	High Income	Non-hospitalized person	Faeces	Short-read	No	No	No	No
50984239		Tromso_7_assemblies	E. faecium	1963	A1	2015	Norway	Europe & Central Asia	High Income	Non-hospitalized person	Faeces	Long-read	No	No	No	No
T7EF-50984996		Tromso_7_assemblies	E. lactis	1966	non-B1	2015	Norway	Europe & Central Asia	High Income	Non-hospitalized person	Faeces	Short-read	No	No	No	No
T7EF-50986939		Tromso_7_assemblies	E. lactis	1967	non-B1	2015	Norway	Europe & Central Asia	High Income	Non-hospitalized person	Faeces	Short-read	No	No	No	No
T7EF-50987213		Tromso_7_assemblies	E. lactis	1968	non-B1	2015	Norway	Europe & Central Asia	High Income	Non-hospitalized person	Faeces	Short-read	No	No	No	No
T7EF-50987236		Tromso_7_assemblies	E. lactis	1969	B1	2015	Norway	Europe & Central Asia	High Income	Non-hospitalized person	Faeces	Short-read	No	No	No	No
T7EF-50990022		Tromso_7_assemblies	E. lactis	1969	B1	2015	Norway	Europe & Central Asia	High Income	Non-hospitalized person	Faeces	Short-read	No	No	No	No
T7EF-51013561		Tromso_7_assemblies	E. lactis	1969	B1	2015	Norway	Europe & Central Asia	High Income	Non-hospitalized person	Faeces	Short-read	No	No	No	No
T7EF-50988457		Tromso_7_assemblies	E. lactis	1970	non-B1	2015	Norway	Europe & Central Asia	High Income	Non-hospitalized person	Faeces	Short-read	No	No	No	No
T7EF-50989542		Tromso_7_assemblies	E. faecium	1971	non-A1	2015	Norway	Europe & Central Asia	High Income	Non-hospitalized person	Faeces	Short-read	No	No	No	No
T7EF-50998912		Tromso_7_assemblies	E. faecium	1971	non-A1	2015	Norway	Europe & Central Asia	High Income	Non-hospitalized person	Faeces	Short-read	No	No	No	No
51019450		Tromso_7_assemblies	E. faecium	1971	non-A1	2015	Norway	Europe & Central Asia	High Income	Non-hospitalized person	Faeces	Long-read	No	No	No	No
T7EF-50989546		Tromso_7_assemblies	E. lactis	1972	non-B1	2015	Norway	Europe & Central Asia	High Income	Non-hospitalized person	Faeces	Short-read	No	No	No	No
T7EF-50989550		Tromso_7_assemblies	E. faecium	1973	A1	2015	Norway	Europe & Central Asia	High Income	Non-hospitalized person	Faeces	Short-read	No	No	No	No
T7EF-50990041		Tromso_7_assemblies	E. lactis	1975	non-B1	2015	Norway	Europe & Central Asia	High Income	Non-hospitalized person	Faeces	Short-read	No	No	No	No
T7EF-50990625		Tromso_7_assemblies	E. lactis	1976	B1	2015	Norway	Europe & Central Asia	High Income	Non-hospitalized person	Faeces	Short-read	No	No	No	No
T7EF-50992124		Tromso_7_assemblies	E. faecium	1978	non-A1	2015	Norway	Europe & Central Asia	High Income	Non-hospitalized person	Faeces	Short-read	No	Yes	No	No
T7EF-50992838		Tromso_7_assemblies	E. lactis	1979	B1	2015	Norway	Europe & Central Asia	High Income	Non-hospitalized person	Faeces	Short-read	No	No	No	No
T7EF-50993993		Tromso_7_assemblies	E. lactis	1980	B1	2015	Norway	Europe & Central Asia	High Income	Non-hospitalized person	Faeces	Short-read	No	No	No	No
T7EF-50994346		Tromso_7_assemblies	E. faecium	1981	A1	2015	Norway	Europe & Central Asia	High Income	Non-hospitalized person	Faeces	Short-read	No	No	No	No
T7EF-50994355		Tromso_7_assemblies	E. faecium	1982	non-A1	2015	Norway	Europe & Central Asia	High Income	Non-hospitalized person	Faeces	Short-read	No	No	No	No
51001128		Tromso_7_assemblies	E. faecium	1982	non-A1	2015	Norway	Europe & Central Asia	High Income	Non-hospitalized person	Faeces	Long-read	No	No	No	No
T7EF-51010096		Tromso_7_assemblies	E. faecium	1982	non-A1	2015	Norway	Europe & Central Asia	High Income	Non-hospitalized person	Faeces	Short-read	No	No	No	No
T7EF-51011111		Tromso_7_assemblies	E. faecium	1982	non-A1	2015	Norway	Europe & Central Asia	High Income	Non-hospitalized person	Faeces	Short-read	No	No	No	No
T7EF-51026364		Tromso_7_assemblies	E. faecium	1982	non-A1	2015	Norway	Europe & Central Asia	High Income	Non-hospitalized person	Faeces	Short-read	No	No	No	No
T7EF-50995297		Tromso_7_assemblies	E. lactis	1983	B1	2015	Norway	Europe & Central Asia	High Income	Non-hospitalized person	Faeces	Short-read	No	No	No	No
T7EF-50996221		Tromso_7_assemblies	E. lactis	1985	non-B1	2015	Norway	Europe & Central Asia	High Income	Non-hospitalized person	Faeces	Short-read	No	No	No	No
T7EF-51021526		Tromso_7_assemblies	E. lactis	1985	non-B1	2015	Norway	Europe & Central Asia	High Income	Non-hospitalized person	Faeces	Short-read	No	No	No	No
T7EF-50999212		Tromso_7_assemblies	E. lactis	1989	B1	2015	Norway	Europe & Central Asia	High Income	Non-hospitalized person	Faeces	Short-read	No	No	No	No
T7EF-51000100		Tromso_7_assemblies	E. faecium	1990	A1	2015	Norway	Europe & Central Asia	High Income	Non-hospitalized person	Faeces	Short-read	No	No	No	No
T7EF-51001417		Tromso_7_assemblies	E. faecium	1993	non-A1	2015	Norway	Europe & Central Asia	High Income	Non-hospitalized person	Faeces	Short-read	No	No	No	No
51002286		Tromso_7_assemblies	E. faecium	1994	non-A1	2015	Norway	Europe & Central Asia	High Income	Non-hospitalized person	Faeces	Long-read	No	Yes	No	No
T7EF-51002317		Tromso_7_assemblies	E. lactis	1995	B1	2015	Norway	Europe & Central Asia	High Income	Non-hospitalized person	Faeces	Short-read	No	No	No	No
T7EF-51005625		Tromso_7_assemblies	E. lactis	1996	non-B1	2015	Norway	Europe & Central Asia	High Income	Non-hospitalized person	Faeces	Short-read	No	No	No	No
T7EF-51007141		Tromso_7_assemblies	E. faecium	1997	A1	2015	Norway	Europe & Central Asia	High Income	Non-hospitalized person	Faeces	Short-read	No	No	No	No
T7EF-51007143		Tromso_7_assemblies	E. lactis	1998	B1	2015	Norway	Europe & Central Asia	High Income	Non-hospitalized person	Faeces	Short-read	No	No	No	No
T7EF-51007982		Tromso_7_assemblies	E. lactis	1999	non-B1	2015	Norway	Europe & Central Asia	High Income	Non-hospitalized person	Faeces	Short-read	No	No	No	No
T7EF-51008610		Tromso_7_assemblies	E. faecium	2000	non-A1	2015	Norway	Europe & Central Asia	High Income	Non-hospitalized person	Faeces	Short-read	No	Yes	No	No
T7EF-51010110		Tromso_7_assemblies	E. lactis	2002	non-B1	2015	Norway	Europe & Central Asia	High Income	Non-hospitalized person	Faeces	Short-read	No	No	No	No
T7EF-51010112		Tromso_7_assemblies	E. faecium	2003	non-A1	2015	Norway	Europe & Central Asia	High Income	Non-hospitalized person	Faeces	Short-read	No	Yes	No	No
T7EF-51010503		Tromso_7_assemblies	E. lactis	2005	B1	2015	Norway	Europe & Central Asia	High Income	Non-hospitalized person	Faeces	Short-read	No	No	No	No
T7EF-51010827		Tromso_7_assemblies	E. lactis	2006	B1	2015	Norway	Europe & Central Asia	High Income	Non-hospitalized person	Faeces	Short-read	No	No	No	No
T7EF-51011121		Tromso_7_assemblies	E. faecium	2008	non-A1	2015	Norway	Europe & Central Asia	High Income	Non-hospitalized person	Faeces	Short-read	No	Yes	No	No
T7EF-51011588		Tromso_7_assemblies	E. lactis	2009	B1	2015	Norway	Europe & Central Asia	High Income	Non-hospitalized person	Faeces	Short-read	No	No	No	No
51013920		Tromso_7_assemblies	E. lactis	2011	B1	2015	Norway	Europe & Central Asia	High Income	Non-hospitalized person	Faeces	Long-read	No	No	No	No
T7EF-51013936		Tromso_7_assemblies	E. lactis	2012	non-B1	2015	Norway	Europe & Central Asia	High Income	Non-hospitalized person	Faeces	Short-read	No	No	No	No
T7EF-51015083		Tromso_7_assemblies	E. lactis	2013	non-B1	2015	Norway	Europe & Central Asia	High Income	Non-hospitalized person	Faeces	Short-read	No	No	No	No
T7EF-51015457		Tromso_7_assemblies	E. lactis	2014	B1	2015	Norway	Europe & Central Asia	High Income	Non-hospitalized person	Faeces	Short-read	No	No	No	No
T7EF-51015466		Tromso_7_assemblies	E. lactis	2015	non-B1	2015	Norway	Europe & Central Asia	High Income	Non-hospitalized person	Faeces	Short-read	No	No	No	No
51015840		Tromso_7_assemblies	E. lactis	2016	non-B1	2015	Norway	Europe & Central Asia	High Income	Non-hospitalized person	Faeces	Long-read	No	No	No	No
T7EF-51021520		Tromso_7_assemblies	E. lactis	2018	non-B1	2015	Norway	Europe & Central Asia	High Income	Non-hospitalized person	Faeces	Short-read	No	No	No	No
T7EF-51021525		Tromso_7_assemblies	E. lactis	2019	B1	2015	Norway	Europe & Central Asia	High Income	Non-hospitalized person	Faeces	Short-read	No	No	No	No
T7EF-51021529		Tromso_7_assemblies	E. lactis	2021	non-B1	2015	Norway	Europe & Central Asia	High Income	Non-hospitalized person	Faeces	Short-read	No	No	No	No
T7EF-51022492		Tromso_7_assemblies	E. faecium	2022	A1	2015	Norway	Europe & Central Asia	High Income	Non-hospitalized person	Faeces	Short-read	No	No	No	No
T7EF-51022495		Tromso_7_assemblies	E. lactis	2023	non-B1	2015	Norway	Europe & Central Asia	High Income	Non-hospitalized person	Faeces	Short-read	No	No	No	No
T7EF-51022818		Tromso_7_assemblies	E. lactis	2024	B1	2015	Norway	Europe & Central Asia	High Income	Non-hospitalized person	Faeces	Short-read	No	No	No	No
T7EF-51024164		Tromso_7_assemblies	E. faecium	2025	non-A1	2015	Norway	Europe & Central Asia	High Income	Non-hospitalized person	Faeces	Short-read	No	No	No	No
T7EF-51024674		Tromso_7_assemblies	E. lactis	2026	B1	2015	Norway	Europe & Central Asia	High Income	Non-hospitalized person	Faeces	Short-read	No	No	No	No
51024681		Tromso_7_assemblies	E. faecium	2027	non-A1	2015	Norway	Europe & Central Asia	High Income	Non-hospitalized person	Faeces	Long-read	No	No	No	No
T7EF-51025024		Tromso_7_assemblies	E. lactis	2029	B1	2015	Norway	Europe & Central Asia	High Income	Non-hospitalized person	Faeces	Short-read	No	No	No	No
T7EF-51025025		Tromso_7_assemblies	E. lactis	2030	non-B1	2015	Norway	Europe & Central Asia	High Income	Non-hospitalized person	Faeces	Short-read	No	No	No	No
T7EF-51025946		Tromso_7_assemblies	E. lactis	2031	B1	2015	Norway	Europe & Central Asia	High Income	Non-hospitalized person	Faeces	Short-read	No	No	No	No
T7EF-51026368		Tromso_7_assemblies	E. lactis	2033	non-B1	2015	Norway	Europe & Central Asia	High Income	Non-hospitalized person	Faeces	Short-read	No	No	No	No
T7EF-51026982		Tromso_7_assemblies	E. faecium	2034	A1	2015	Norway	Europe & Central Asia	High Income	Non-hospitalized person	Faeces	Short-read	No	No	No	No
T7EF-51026990		Tromso_7_assemblies	E. faecium	2035	non-A1	2015	Norway	Europe & Central Asia	High Income	Non-hospitalized person	Faeces	Short-read	No	No	No	No
T7EF-50965511		Tromso_7_assemblies	E. lactis	2037	non-B1	2015	Norway	Europe & Central Asia	High Income	Non-hospitalized person	Faeces	Short-read	No	No	No	No
T7EF-50992851		Tromso_7_assemblies	E. lactis	2038	non-B1	2015	Norway	Europe & Central Asia	High Income	Non-hospitalized person	Faeces	Short-read	No	No	No	No
T7EF-50993346		Tromso_7_assemblies	E. faecium	2039	non-A1	2015	Norway	Europe & Central Asia	High Income	Non-hospitalized person	Faeces	Short-read	No	No	No	No
T7EF-50993350		Tromso_7_assemblies	E. faecium	2040	non-A1	2015	Norway	Europe & Central Asia	High Income	Non-hospitalized person	Faeces	Short-read	No	No	No	No
T7EF-51006040		Tromso_7_assemblies	E. lactis	2041	B1	2015	Norway	Europe & Central Asia	High Income	Non-hospitalized person	Faeces	Short-read	No	No	No	No
T7EF-50967967		Tromso_7_assemblies	E. lactis	-	non-B1	2015	Norway	Europe & Central Asia	High Income	Non-hospitalized person	Faeces	Short-read	No	No	No	No
T7EF-50972852		Tromso_7_assemblies	E. lactis	-	non-B1	2015	Norway	Europe & Central Asia	High Income	Non-hospitalized person	Faeces	Short-read	No	No	No	No
T7EF-50968910		Tromso_7_assemblies	E. lactis	-	B1	2015	Norway	Europe & Central Asia	High Income	Non-hospitalized person	Faeces	Short-read	No	No	No	No
KresLRE-11		Kres_VRE_LRE_assemblies	E. faecium	203	A1	2015	Norway	Europe & Central Asia	High Income	Hospitalized person	Clin_Site_Other	Short-read	No	Yes	Yes	Yes
KresLRE-13		Kres_VRE_LRE_assemblies	E. faecium	203	A1	2016	Norway	Europe & Central Asia	High Income	Hospitalized person	Blood	Short-read	No	Yes	Yes	Yes
KresLRE-14		Kres_VRE_LRE_assemblies	E. faecium	80	A1	2016	Norway	Europe & Central Asia	High Income	Hospitalized person	Blood	Short-read	No	Yes	Yes	No
KresLRE-15		Kres_VRE_LRE_assemblies	E. faecium	203	A1	2016	Norway	Europe & Central Asia	High Income	Hospitalized person	Blood	Short-read	No	Yes	Yes	Yes
KresLRE-16		Kres_VRE_LRE_assemblies	E. faecium	117	A1	2016	Norway	Europe & Central Asia	High Income	Hospitalized person	Urine	Short-read	No	Yes	Yes	Yes
KresLRE-2		Kres_VRE_LRE_assemblies	E. faecium	117	A1	2012	Norway	Europe & Central Asia	High Income	Hospitalized person	Urine	Short-read	No	Yes	Yes	Yes
KresLRE-21		Kres_VRE_LRE_assemblies	E. faecium	203	A1	2017	Norway	Europe & Central Asia	High Income	Hospitalized person	Urine	Short-read	No	Yes	Yes	No
KresLRE-24		Kres_VRE_LRE_assemblies	E. faecium	117	A1	2017	Norway	Europe & Central Asia	High Income	Hospitalized person	Blood	Short-read	No	Yes	Yes	Yes
KresLRE-28		Kres_VRE_LRE_assemblies	E. faecium	80	A1	2018	Norway	Europe & Central Asia	High Income	Hospitalized person	Faeces	Short-read	Yes	Yes	Yes	Yes
9-F-6		Kres_VRE_LRE_assemblies	E. faecium	872	non-A1	2012	Norway	Europe & Central Asia	High Income	Hospitalized person	Faeces	Long-read	Yes	Yes	Yes	Yes
KresLRE-32		Kres_VRE_LRE_assemblies	E. faecium	80	A1	2018	Norway	Europe & Central Asia	High Income	Hospitalized person	Faeces	Short-read	Yes	Yes	No	No
KresLRE-35		Kres_VRE_LRE_assemblies	E. faecium	80	A1	2018	Norway	Europe & Central Asia	High Income	Hospitalized person	Faeces	Short-read	Yes	No	Yes	Yes
KresLRE-4		Kres_VRE_LRE_assemblies	E. faecium	117	A1	2012	Norway	Europe & Central Asia	High Income	Hospitalized person	Blood	Short-read	No	Yes	Yes	Yes
KresLRE-46		Kres_VRE_LRE_assemblies	E. faecium	203	A1	2019	Norway	Europe & Central Asia	High Income	Hospitalized person	Urine	Short-read	No	Yes	Yes	No
KresLRE-47		Kres_VRE_LRE_assemblies	E. faecium	203	A1	2019	Norway	Europe & Central Asia	High Income	Hospitalized person	Faeces	Long-read	No	Yes	Yes	No
KresLRE-49		Kres_VRE_LRE_assemblies	E. faecium	203	A1	2019	Norway	Europe & Central Asia	High Income	Hospitalized person	Faeces	Short-read	No	Yes	Yes	No
KresLRE-5		Kres_VRE_LRE_assemblies	E. faecium	117	A1	2012	Norway	Europe & Central Asia	High Income	Hospitalized person	Blood	Short-read	No	Yes	Yes	Yes
KresLRE-55		Kres_VRE_LRE_assemblies	E. faecium	117	A1	2020	Norway	Europe & Central Asia	High Income	Hospitalized person	Clin_Site_Other	Short-read	No	Yes	Yes	Yes
KresLRE-6		Kres_VRE_LRE_assemblies	E. faecium	117	A1	2013	Norway	Europe & Central Asia	High Income	Hospitalized person	Clin_Site_Other	Short-read	No	Yes	Yes	Yes
KresLRE-60		Kres_VRE_LRE_assemblies	E. faecium	80	A1	2021	Norway	Europe & Central Asia	High Income	Hospitalized person	Clin_Site_Other	Short-read	No	Yes	Yes	Yes
KresLRE-61		Kres_VRE_LRE_assemblies	E. faecium	80	A1	2021	Norway	Europe & Central Asia	High Income	Hospitalized person	Urine	Short-read	No	Yes	Yes	Yes
KresLRE-7		Kres_VRE_LRE_assemblies	E. faecium	203	A1	2014	Norway	Europe & Central Asia	High Income	Hospitalized person	Urine	Short-read	No	Yes	Yes	No
KresLRE-8		Kres_VRE_LRE_assemblies	E. faecium	872	non-A1	2015	Norway	Europe & Central Asia	High Income	Hospitalized person	Faeces	Short-read	Yes	Yes	Yes	Yes
KresLRE-9		Kres_VRE_LRE_assemblies	E. faecium	78	A1	2015	Norway	Europe & Central Asia	High Income	Hospitalized person	Urine	Short-read	No	Yes	Yes	Yes
KresVRE0015		Kres_VRE_LRE_assemblies	E. faecium	80	A1	2019	Norway	Europe & Central Asia	High Income	Hospitalized person	Faeces	Short-read	Yes	No	Yes	Yes
KresVRE0016		Kres_VRE_LRE_assemblies	E. faecium	117	A1	2019	Norway	Europe & Central Asia	High Income	Hospitalized person	Urine	Long-read	Yes	Yes	No	No
KresVRE0017		Kres_VRE_LRE_assemblies	E. faecium	787	A1	2019	Norway	Europe & Central Asia	High Income	Hospitalized person	Faeces	Short-read	Yes	Yes	No	No
KresVRE0018		Kres_VRE_LRE_assemblies	E. faecium	80	A1	2019	Norway	Europe & Central Asia	High Income	Hospitalized person	Faeces	Short-read	Yes	Yes	No	No
KresVRE0019		Kres_VRE_LRE_assemblies	E. faecium	80	A1	2019	Norway	Europe & Central Asia	High Income	Hospitalized person	Urine	Short-read	Yes	Yes	No	No
KresVRE0021		Kres_VRE_LRE_assemblies	E. faecium	80	A1	2019	Norway	Europe & Central Asia	High Income	Hospitalized person	Urine	Short-read	Yes	Yes	No	Yes
KresVRE0022		Kres_VRE_LRE_assemblies	E. faecium	80	A1	2019	Norway	Europe & Central Asia	High Income	Hospitalized person	Urine	Short-read	Yes	Yes	No	No
KresVRE0023		Kres_VRE_LRE_assemblies	E. faecium	17	A1	2019	Norway	Europe & Central Asia	High Income	Hospitalized person	Faeces	Short-read	Yes	Yes	No	No
KresVRE0024		Kres_VRE_LRE_assemblies	E. faecium	80	A1	2019	Norway	Europe & Central Asia	High Income	Hospitalized person	Faeces	Short-read	Yes	Yes	No	Yes
KresVRE0025		Kres_VRE_LRE_assemblies	E. faecium	17	A1	2019	Norway	Europe & Central Asia	High Income	Hospitalized person	Faeces	Short-read	Yes	Yes	No	No
KresVRE0026		Kres_VRE_LRE_assemblies	E. faecium	80	A1	2019	Norway	Europe & Central Asia	High Income	Hospitalized person	Urine	Short-read	Yes	Yes	No	No
KresVRE0027		Kres_VRE_LRE_assemblies	E. faecium	17	A1	2019	Norway	Europe & Central Asia	High Income	Hospitalized person	Faeces	Short-read	Yes	Yes	No	No
KresVRE0028		Kres_VRE_LRE_assemblies	E. faecium	17	A1	2019	Norway	Europe & Central Asia	High Income	Hospitalized person	Clin_Site_Other	Short-read	Yes	Yes	No	No
KresVRE0029		Kres_VRE_LRE_assemblies	E. faecium	17	A1	2019	Norway	Europe & Central Asia	High Income	Hospitalized person	Faeces	Short-read	Yes	Yes	No	No
KresVRE0030		Kres_VRE_LRE_assemblies	E. faecium	17	A1	2019	Norway	Europe & Central Asia	High Income	Hospitalized person	Faeces	Short-read	Yes	Yes	No	No
KresVRE0031		Kres_VRE_LRE_assemblies	E. faecium	17	A1	2019	Norway	Europe & Central Asia	High Income	Hospitalized person	Faeces	Short-read	Yes
KresVRE0032		Kres_VRE_LRE_assemblies	E. faecium	17	A1	2019	Norway	Europe & Central Asia	High Income	Hospitalized person	Faeces	Short-read	Yes
KresVRE0033		Kres_VRE_LRE_assemblies	E. faecium	17	A1	2019	Norway	Europe & Central Asia	High Income	Hospitalized person	Faeces	Long-read	Yes
KresVRE0034		Kres_VRE_LRE_assemblies	E. faecium	17	A1	2019	Norway	Europe & Central Asia	High Income	Hospitalized person	Faeces	Short-read	Yes	Yes	No	No
KresVRE0035		Kres_VRE_LRE_assemblies	E. faecium	17	A1	2019	Norway	Europe & Central Asia	High Income	Hospitalized person	Faeces	Short-read	Yes	Yes	No	No
KresVRE0036		Kres_VRE_LRE_assemblies	E. faecium	17	A1	2019	Norway	Europe & Central Asia	High Income	Hospitalized person	Urine	Short-read	Yes	Yes	No	No
KresVRE0037		Kres_VRE_LRE_assemblies	E. faecium	787	A1	2019	Norway	Europe & Central Asia	High Income	Hospitalized person	Urine	Long-read	Yes	Yes		No
KresVRE0038		Kres_VRE_LRE_assemblies	E. faecium	80	A1	2019	Norway	Europe & Central Asia	High Income	Hospitalized person	Faeces	Short-read	Yes	Yes	No	Yes
KresVRE0039		Kres_VRE_LRE_assemblies	E. faecium	17	A1	2019	Norway	Europe & Central Asia	High Income	Hospitalized person	Faeces	Short-read	Yes	Yes	No	No
KresVRE0040		Kres_VRE_LRE_assemblies	E. faecium	203	A1	2019	Norway	Europe & Central Asia	High Income	Hospitalized person	Urine	Short-read	Yes	Yes	No	Yes
KresVRE0041		Kres_VRE_LRE_assemblies	E. faecium	18	A1	2019	Norway	Europe & Central Asia	High Income	Hospitalized person	Clin_Site_Other	Short-read	Yes	No	No	No
KresVRE0042		Kres_VRE_LRE_assemblies	E. faecium	80	A1	2019	Norway	Europe & Central Asia	High Income	Hospitalized person	Faeces	Long-read	Yes	Yes		Yes
KresVRE0043		Kres_VRE_LRE_assemblies	E. faecium	80	A1	2019	Norway	Europe & Central Asia	High Income	Hospitalized person	Faeces	Short-read	Yes	Yes	No	Yes
KresVRE0044		Kres_VRE_LRE_assemblies	E. faecium	80	A1	2019	Norway	Europe & Central Asia	High Income	Hospitalized person	Clin_Site_Other	Short-read	Yes	Yes	No	No
KresVRE0045		Kres_VRE_LRE_assemblies	E. faecium	17	A1	2019	Norway	Europe & Central Asia	High Income	Hospitalized person	Faeces	Short-read	Yes	Yes	No	No
KresVRE0046		Kres_VRE_LRE_assemblies	E. faecium	117	A1	2018	Norway	Europe & Central Asia	High Income	Hospitalized person	Urine	Short-read	Yes
KresVRE0047		Kres_VRE_LRE_assemblies	E. faecium	117	A1	2019	Norway	Europe & Central Asia	High Income	Hospitalized person	Faeces	Short-read	Yes
KresVRE0048		Kres_VRE_LRE_assemblies	E. faecium	787	A1	2019	Norway	Europe & Central Asia	High Income	Hospitalized person	Faeces	Short-read	Yes
KresVRE0049		Kres_VRE_LRE_assemblies	E. faecium	117	A1	2019	Norway	Europe & Central Asia	High Income	Hospitalized person	Faeces	Short-read	Yes
KresVRE0050		Kres_VRE_LRE_assemblies	E. faecium	117	A1	2019	Norway	Europe & Central Asia	High Income	Hospitalized person	Faeces	Short-read	Yes
KresVRE0051		Kres_VRE_LRE_assemblies	E. faecium	80	A1	2019	Norway	Europe & Central Asia	High Income	Hospitalized person	Faeces	Short-read	Yes
KresVRE0052		Kres_VRE_LRE_assemblies	E. faecium	787	A1	2019	Norway	Europe & Central Asia	High Income	Hospitalized person	Faeces	Short-read	Yes
KresVRE0053		Kres_VRE_LRE_assemblies	E. faecium	117	A1	2019	Norway	Europe & Central Asia	High Income	Hospitalized person	Faeces	Short-read	Yes
KresVRE0054		Kres_VRE_LRE_assemblies	E. faecium	117	A1	2018	Norway	Europe & Central Asia	High Income	Hospitalized person	Faeces	Short-read	Yes
KresVRE0055		Kres_VRE_LRE_assemblies	E. faecium	117	A1	2019	Norway	Europe & Central Asia	High Income	Hospitalized person	Faeces	Short-read	Yes
KresVRE0056		Kres_VRE_LRE_assemblies	E. faecium	117	A1	2019	Norway	Europe & Central Asia	High Income	Hospitalized person	Faeces	Short-read	Yes
KresVRE0057		Kres_VRE_LRE_assemblies	E. faecium	787	A1	2019	Norway	Europe & Central Asia	High Income	Hospitalized person	Faeces	Short-read	Yes
KresVRE0058		Kres_VRE_LRE_assemblies	E. faecium	117	A1	2019	Norway	Europe & Central Asia	High Income	Hospitalized person	Faeces	Short-read	Yes
KresVRE0059		Kres_VRE_LRE_assemblies	E. faecium	117	A1	2019	Norway	Europe & Central Asia	High Income	Hospitalized person	Faeces	Short-read	Yes
KresVRE0060		Kres_VRE_LRE_assemblies	E. faecium	117	A1	2019	Norway	Europe & Central Asia	High Income	Hospitalized person	Faeces	Short-read	Yes
KresVRE0061		Kres_VRE_LRE_assemblies	E. faecium	787	A1	2019	Norway	Europe & Central Asia	High Income	Hospitalized person	Faeces	Short-read	Yes
KresVRE0062		Kres_VRE_LRE_assemblies	E. faecium	117	A1	2019	Norway	Europe & Central Asia	High Income	Hospitalized person	Faeces	Short-read	Yes
KresVRE0063		Kres_VRE_LRE_assemblies	E. faecium	787	A1	2019	Norway	Europe & Central Asia	High Income	Hospitalized person	Faeces	Short-read	Yes
KresVRE0064		Kres_VRE_LRE_assemblies	E. faecium	787	A1	2019	Norway	Europe & Central Asia	High Income	Hospitalized person	Faeces	Short-read	Yes
KresVRE0065		Kres_VRE_LRE_assemblies	E. faecium	117	A1	2019	Norway	Europe & Central Asia	High Income	Hospitalized person	Faeces	Short-read	Yes
KresVRE0066		Kres_VRE_LRE_assemblies	E. faecium	787	A1	2019	Norway	Europe & Central Asia	High Income	Hospitalized person	Faeces	Short-read	Yes
KresVRE0067		Kres_VRE_LRE_assemblies	E. faecium	117	A1	2019	Norway	Europe & Central Asia	High Income	Hospitalized person	Faeces	Short-read	Yes
KresVRE0068		Kres_VRE_LRE_assemblies	E. faecium	117	A1	2019	Norway	Europe & Central Asia	High Income	Hospitalized person	Faeces	Short-read	Yes
KresVRE0069		Kres_VRE_LRE_assemblies	E. faecium	78	A1	2019	Norway	Europe & Central Asia	High Income	Hospitalized person	Faeces	Short-read	Yes
KresVRE0070		Kres_VRE_LRE_assemblies	E. faecium	117	A1	2019	Norway	Europe & Central Asia	High Income	Hospitalized person	Faeces	Short-read	Yes
KresVRE0071		Kres_VRE_LRE_assemblies	E. faecium	117	A1	2019	Norway	Europe & Central Asia	High Income	Hospitalized person	Faeces	Short-read	Yes
KresVRE0072		Kres_VRE_LRE_assemblies	E. faecium	117	A1	2019	Norway	Europe & Central Asia	High Income	Hospitalized person	Faeces	Short-read	Yes
KresVRE0073		Kres_VRE_LRE_assemblies	E. faecium	117	A1	2019	Norway	Europe & Central Asia	High Income	Hospitalized person	Faeces	Short-read	Yes
KresVRE0074		Kres_VRE_LRE_assemblies	E. faecium	117	A1	2019	Norway	Europe & Central Asia	High Income	Hospitalized person	Faeces	Short-read	Yes
KresVRE0075		Kres_VRE_LRE_assemblies	E. faecium	117	A1	2019	Norway	Europe & Central Asia	High Income	Hospitalized person	Faeces	Short-read	Yes
KresVRE0076		Kres_VRE_LRE_assemblies	E. faecium	787	A1	2019	Norway	Europe & Central Asia	High Income	Hospitalized person	Faeces	Short-read	Yes
KresVRE0077		Kres_VRE_LRE_assemblies	E. faecium	789	A1	2019	Norway	Europe & Central Asia	High Income	Hospitalized person	Faeces	Short-read	Yes
KresVRE0078		Kres_VRE_LRE_assemblies	E. faecium	117	A1	2019	Norway	Europe & Central Asia	High Income	Hospitalized person	Urine	Short-read	Yes
KresVRE0079		Kres_VRE_LRE_assemblies	E. faecium	787	A1	2019	Norway	Europe & Central Asia	High Income	Hospitalized person	Urine	Short-read	Yes
KresVRE0080		Kres_VRE_LRE_assemblies	E. faecium	117	A1	2019	Norway	Europe & Central Asia	High Income	Hospitalized person	Urine	Short-read	Yes
KresVRE0081		Kres_VRE_LRE_assemblies	E. faecium	117	A1	2019	Norway	Europe & Central Asia	High Income	Hospitalized person	Blood	Short-read	Yes
KresVRE0082		Kres_VRE_LRE_assemblies	E. faecium	787	A1	2019	Norway	Europe & Central Asia	High Income	Hospitalized person	Urine	Short-read	Yes
KresVRE0083		Kres_VRE_LRE_assemblies	E. faecium	78	A1	2019	Norway	Europe & Central Asia	High Income	Hospitalized person	Urine	Short-read	Yes
KresVRE0084		Kres_VRE_LRE_assemblies	E. faecium	117	A1	2019	Norway	Europe & Central Asia	High Income	Hospitalized person	Urine	Short-read	Yes
KresVRE0085		Kres_VRE_LRE_assemblies	E. faecium	117	A1	2019	Norway	Europe & Central Asia	High Income	Hospitalized person	Blood	Short-read	Yes
KresVRE0086		Kres_VRE_LRE_assemblies	E. faecium	117	A1	2019	Norway	Europe & Central Asia	High Income	Hospitalized person	Urine	Short-read	Yes
KresVRE0087		Kres_VRE_LRE_assemblies	E. faecium	787	A1	2019	Norway	Europe & Central Asia	High Income	Hospitalized person	Urine	Short-read	Yes
KresVRE0088		Kres_VRE_LRE_assemblies	E. faecium	787	A1	2019	Norway	Europe & Central Asia	High Income	Hospitalized person	Faeces	Short-read	Yes
KresVRE0089		Kres_VRE_LRE_assemblies	E. faecium	787	A1	2019	Norway	Europe & Central Asia	High Income	Hospitalized person	Faeces	Short-read	Yes
KresVRE0090		Kres_VRE_LRE_assemblies	E. faecium	117	A1	2019	Norway	Europe & Central Asia	High Income	Hospitalized person	Faeces	Short-read	Yes
KresVRE0091		Kres_VRE_LRE_assemblies	E. faecium	117	A1	2019	Norway	Europe & Central Asia	High Income	Hospitalized person	Faeces	Short-read	Yes
KresVRE0092		Kres_VRE_LRE_assemblies	E. faecium	787	A1	2019	Norway	Europe & Central Asia	High Income	Hospitalized person	Faeces	Short-read	Yes
KresVRE0093		Kres_VRE_LRE_assemblies	E. faecium	787	A1	2019	Norway	Europe & Central Asia	High Income	Hospitalized person	Faeces	Short-read	Yes
KresVRE0094		Kres_VRE_LRE_assemblies	E. faecium	117	A1	2019	Norway	Europe & Central Asia	High Income	Hospitalized person	Faeces	Short-read	Yes
KresVRE0095		Kres_VRE_LRE_assemblies	E. faecium	80	A1	2019	Norway	Europe & Central Asia	High Income	Hospitalized person	Faeces	Short-read	Yes
KresVRE0096		Kres_VRE_LRE_assemblies	E. faecium	78	A1	2019	Norway	Europe & Central Asia	High Income	Hospitalized person	Faeces	Short-read	Yes
KresVRE0097		Kres_VRE_LRE_assemblies	E. faecium	78	A1	2019	Norway	Europe & Central Asia	High Income	Hospitalized person	Faeces	Short-read	Yes
KresVRE0098		Kres_VRE_LRE_assemblies	E. faecium	78	A1	2019	Norway	Europe & Central Asia	High Income	Hospitalized person	Faeces	Short-read	Yes
KresVRE0099		Kres_VRE_LRE_assemblies	E. faecium	18	A1	2019	Norway	Europe & Central Asia	High Income	Hospitalized person	Faeces	Short-read	Yes
KresVRE0101		Kres_VRE_LRE_assemblies	E. faecium	18	A1	2019	Norway	Europe & Central Asia	High Income	Hospitalized person		Short-read	Yes
KresVRE0102		Kres_VRE_LRE_assemblies	E. faecium	18	A1	2019	Norway	Europe & Central Asia	High Income	Hospitalized person		Short-read	Yes
KresVRE0103		Kres_VRE_LRE_assemblies	E. faecium	18	A1	2019	Norway	Europe & Central Asia	High Income	Hospitalized person		Short-read	Yes
KresVRE0104		Kres_VRE_LRE_assemblies	E. faecium	117	A1	2020	Norway	Europe & Central Asia	High Income	Hospitalized person	Urine	Short-read	Yes	Yes	No	Yes
KresVRE0105		Kres_VRE_LRE_assemblies	E. faecium	117	A1	2020	Norway	Europe & Central Asia	High Income	Hospitalized person	Faeces	Short-read	Yes	Yes	Yes	No
KresVRE0106		Kres_VRE_LRE_assemblies	E. faecium	117	A1	2020	Norway	Europe & Central Asia	High Income	Hospitalized person	Urine	Short-read	Yes	Yes	No	No
KresVRE0107		Kres_VRE_LRE_assemblies	E. faecium	17	A1	2020	Norway	Europe & Central Asia	High Income	Hospitalized person	Clin_Site_Other	Short-read	Yes	Yes	No	No
KresVRE0108		Kres_VRE_LRE_assemblies	E. faecium	80	A1	2020	Norway	Europe & Central Asia	High Income	Hospitalized person	Urine	Short-read	Yes	Yes	No	Yes
KresVRE0109		Kres_VRE_LRE_assemblies	E. faecium	80	A1	2020	Norway	Europe & Central Asia	High Income	Hospitalized person	Clin_Site_Other	Short-read	Yes	Yes	No	No
KresVRE0110		Kres_VRE_LRE_assemblies	E. faecium	80	A1	2020	Norway	Europe & Central Asia	High Income	Hospitalized person	Clin_Site_Other	Short-read	Yes	Yes	No	No
KresVRE0111		Kres_VRE_LRE_assemblies	E. faecium	80	A1	2020	Norway	Europe & Central Asia	High Income	Hospitalized person	Urine	Short-read	Yes	Yes	No	Yes
KresVRE0112		Kres_VRE_LRE_assemblies	E. faecium	80	A1	2020	Norway	Europe & Central Asia	High Income	Hospitalized person	Clin_Site_Other	Short-read	Yes	Yes	No	Yes
KresVRE0113		Kres_VRE_LRE_assemblies	E. faecium	80	A1	2020	Norway	Europe & Central Asia	High Income	Hospitalized person	Clin_Site_Other	Short-read	Yes	Yes	No	Yes
KresVRE0114		Kres_VRE_LRE_assemblies	E. faecium	117	A1	2020	Norway	Europe & Central Asia	High Income	Hospitalized person	Clin_Site_Other	Short-read	Yes	Yes	No	Yes
KresVRE0115		Kres_VRE_LRE_assemblies	E. faecium	203	A1	2020	Norway	Europe & Central Asia	High Income	Hospitalized person	Urine	Short-read	Yes	Yes	No	No
KresVRE0116		Kres_VRE_LRE_assemblies	E. faecium	17	A1	2020	Norway	Europe & Central Asia	High Income	Hospitalized person	Faeces	Short-read	Yes	Yes	No	No
KresVRE0117		Kres_VRE_LRE_assemblies	E. faecium	203	A1	2020	Norway	Europe & Central Asia	High Income	Hospitalized person	Urine	Short-read	Yes	Yes	No	No
KresVRE0118		Kres_VRE_LRE_assemblies	E. faecium	203	A1	2020	Norway	Europe & Central Asia	High Income	Hospitalized person	Faeces	Short-read	Yes	Yes	No	No
KresVRE0119		Kres_VRE_LRE_assemblies	E. faecium	17	A1	2020	Norway	Europe & Central Asia	High Income	Hospitalized person	Clin_Site_Other	Short-read	Yes	Yes	No	No
KresVRE0120		Kres_VRE_LRE_assemblies	E. faecium	80	A1	2020	Norway	Europe & Central Asia	High Income	Hospitalized person	Faeces	Short-read	Yes	Yes	No	Yes
KresVRE0121		Kres_VRE_LRE_assemblies	E. faecium	80	A1	2020	Norway	Europe & Central Asia	High Income	Hospitalized person	Faeces	Short-read	Yes	Yes	No	No
KresVRE0122		Kres_VRE_LRE_assemblies	E. faecium	80	A1	2020	Norway	Europe & Central Asia	High Income	Hospitalized person	Faeces	Short-read	Yes	Yes	No	Yes
KresVRE0123		Kres_VRE_LRE_assemblies	E. faecium	203	A1	2020	Norway	Europe & Central Asia	High Income	Hospitalized person	Faeces	Short-read	Yes
KresVRE0124		Kres_VRE_LRE_assemblies	E. faecium	22	A1	2020	Norway	Europe & Central Asia	High Income			Short-read	Yes
KresVRE0125		Kres_VRE_LRE_assemblies	E. faecium	80	A1	2020	Norway	Europe & Central Asia	High Income			Short-read	Yes
KresVRE0126		Kres_VRE_LRE_assemblies	E. faecium	117	A1	2020	Norway	Europe & Central Asia	High Income			Short-read	Yes
KresVRE0127		Kres_VRE_LRE_assemblies	E. faecium	117	A1	2020	Norway	Europe & Central Asia	High Income			Short-read	Yes
KresVRE0128		Kres_VRE_LRE_assemblies	E. faecium	787	A1	2020	Norway	Europe & Central Asia	High Income			Short-read	Yes
KresVRE0129		Kres_VRE_LRE_assemblies	E. faecium	203	A1	2020	Norway	Europe & Central Asia	High Income			Short-read	Yes
KresVRE0130		Kres_VRE_LRE_assemblies	E. faecium	17	A1	2020	Norway	Europe & Central Asia	High Income			Short-read	Yes
KresVRE0131		Kres_VRE_LRE_assemblies	E. faecium	203	A1	2020	Norway	Europe & Central Asia	High Income			Short-read	Yes
KresVRE0132		Kres_VRE_LRE_assemblies	E. faecium	80	A1	2020	Norway	Europe & Central Asia	High Income			Short-read	Yes
KresVRE0133		Kres_VRE_LRE_assemblies	E. faecium	80	A1	2020	Norway	Europe & Central Asia	High Income			Short-read	Yes
KresVRE0134		Kres_VRE_LRE_assemblies	E. faecium	17	A1	2020	Norway	Europe & Central Asia	High Income			Short-read	Yes
KresVRE0135		Kres_VRE_LRE_assemblies	E. faecium	80	A1	2020	Norway	Europe & Central Asia	High Income			Short-read	Yes
51268383		VRE_study_assemblies	E. faecium	203	A1	2014	Norway	Europe & Central Asia	High Income	Hospitalized person	Blood	Short-read	No	Yes	No	No
51268385		VRE_study_assemblies	E. faecium	117	A1	2014	Norway	Europe & Central Asia	High Income	Hospitalized person	Blood	Short-read	No	Yes	No	Yes
51268386		VRE_study_assemblies	E. lactis	1033	non-B1	2014	Norway	Europe & Central Asia	High Income	Hospitalized person	Blood	Short-read	No	No	No	No
51269029		VRE_study_assemblies	E. faecium	203	A1	2014	Norway	Europe & Central Asia	High Income	Hospitalized person	Blood	Short-read	No	Yes	No	Yes
51269051		VRE_study_assemblies	E. faecium	80	A1	2014	Norway	Europe & Central Asia	High Income	Hospitalized person	Blood	Short-read	No	Yes	No	No
51269053		VRE_study_assemblies	E. faecium	203	A1	2014	Norway	Europe & Central Asia	High Income	Hospitalized person	Blood	Short-read	No	Yes	No	Yes
51269054		VRE_study_assemblies	E. faecium	117	A1	2014	Norway	Europe & Central Asia	High Income	Hospitalized person	Blood	Short-read	No	Yes	No	Yes
51269055		VRE_study_assemblies	E. faecium	1262	A1	2014	Norway	Europe & Central Asia	High Income	Hospitalized person	Blood	Short-read	No	No	No	No
51269056		VRE_study_assemblies	E. faecium	80	A1	2014	Norway	Europe & Central Asia	High Income	Hospitalized person	Blood	Short-read	No	Yes	No	No
51269057		VRE_study_assemblies	E. lactis	94	non-B1	2014	Norway	Europe & Central Asia	High Income	Hospitalized person	Blood	Short-read	No	No	No	No
51269058		VRE_study_assemblies	E. faecium	214	A1	2014	Norway	Europe & Central Asia	High Income	Hospitalized person	Blood	Short-read	No	No	No	No
51269059		VRE_study_assemblies	E. faecium	203	A1	2014	Norway	Europe & Central Asia	High Income	Hospitalized person	Blood	Long-read	No	Yes	No	No
51269060		VRE_study_assemblies	E. faecium	203	A1	2014	Norway	Europe & Central Asia	High Income	Hospitalized person	Blood	Short-read	No	Yes	No	No
51269061		VRE_study_assemblies	E. faecium	117	A1	2014	Norway	Europe & Central Asia	High Income	Hospitalized person	Blood	Short-read	Yes	Yes	No	Yes
51269062		VRE_study_assemblies	E. lactis	361	non-B1	2014	Norway	Europe & Central Asia	High Income	Hospitalized person	Blood	Short-read	No	No	No	No
51269063		VRE_study_assemblies	E. faecium	17	A1	2014	Norway	Europe & Central Asia	High Income	Hospitalized person	Blood	Short-read	No	Yes	No	No
51269064		VRE_study_assemblies	E. faecium	80	A1	2014	Norway	Europe & Central Asia	High Income	Hospitalized person	Blood	Short-read	No	Yes	No	No
51269065		VRE_study_assemblies	E. faecium	29	non-A1	2014	Norway	Europe & Central Asia	High Income	Hospitalized person	Blood	Short-read	No	No	No	No
51269066		VRE_study_assemblies	E. faecium	203	A1	2014	Norway	Europe & Central Asia	High Income	Hospitalized person	Blood	Short-read	No	Yes	No	Yes
51269067		VRE_study_assemblies	E. faecium	203	A1	2014	Norway	Europe & Central Asia	High Income	Hospitalized person	Blood	Short-read	No	Yes	No	No
51269068		VRE_study_assemblies	E. faecium	192	A1	2014	Norway	Europe & Central Asia	High Income	Hospitalized person	Blood	Long-read	No	Yes	No	Yes
51269069		VRE_study_assemblies	E. faecium	192	A1	2014	Norway	Europe & Central Asia	High Income	Hospitalized person	Blood	Short-read	No	Yes	No	Yes
51269070		VRE_study_assemblies	E. faecium	117	A1	2014	Norway	Europe & Central Asia	High Income	Hospitalized person	Blood	Short-read	No	Yes	No	Yes
51269071		VRE_study_assemblies	E. faecium	17	A1	2014	Norway	Europe & Central Asia	High Income	Hospitalized person	Blood	Short-read	No	Yes	No	Yes
51269072		VRE_study_assemblies	E. faecium	80	A1	2014	Norway	Europe & Central Asia	High Income	Hospitalized person	Blood	Short-read	No	Yes	No	Yes
51269073		VRE_study_assemblies	E. faecium	117	A1	2014	Norway	Europe & Central Asia	High Income	Hospitalized person	Blood	Short-read	No	Yes	No	Yes
51269075		VRE_study_assemblies	E. faecium	192	A1	2013	Norway	Europe & Central Asia	High Income	Hospitalized person	Faeces	Short-read	Yes	Yes	No	No
51269769		VRE_study_assemblies	E. faecium	80	A1	2014	Norway	Europe & Central Asia	High Income	Hospitalized person	Blood	Long-read	No	Yes	No	No
51269770		VRE_study_assemblies	E. faecium	80	A1	2014	Norway	Europe & Central Asia	High Income	Hospitalized person	Blood	Short-read	No	Yes	No	Yes
51269771		VRE_study_assemblies	E. faecium	202	A1	2014	Norway	Europe & Central Asia	High Income	Hospitalized person	Blood	Short-read	No	Yes	No	Yes
51269772		VRE_study_assemblies	E. faecium	262	A1	2014	Norway	Europe & Central Asia	High Income	Hospitalized person	Blood	Short-read	No	Yes	No	Yes
51269773		VRE_study_assemblies	E. faecium	17	A1	2014	Norway	Europe & Central Asia	High Income	Hospitalized person	Blood	Short-read	No	Yes	No	No
51269774		VRE_study_assemblies	E. faecium	262	A1	2014	Norway	Europe & Central Asia	High Income	Hospitalized person	Blood	Short-read	No	Yes	No	Yes
51269775		VRE_study_assemblies	E. faecium	203	A1	2014	Norway	Europe & Central Asia	High Income	Hospitalized person	Blood	Short-read	No	Yes	No	No
51269776		VRE_study_assemblies	E. faecium	822	non-A1	2014	Norway	Europe & Central Asia	High Income	Hospitalized person	Blood	Short-read	No	Yes	No	No
51269777		VRE_study_assemblies	E. faecium	80	A1	2014	Norway	Europe & Central Asia	High Income	Hospitalized person	Blood	Short-read	No	Yes	No	No
51269778		VRE_study_assemblies	E. faecium	17	A1	2014	Norway	Europe & Central Asia	High Income	Hospitalized person	Blood	Short-read	No	Yes	No	No
51269779		VRE_study_assemblies	E. faecium	80	A1	2014	Norway	Europe & Central Asia	High Income	Hospitalized person	Blood	Short-read	No	Yes	No	No
51269928		VRE_study_assemblies	E. faecium	80	A1	2014	Norway	Europe & Central Asia	High Income	Hospitalized person	Blood	Short-read	No	Yes	No	No
51269929		VRE_study_assemblies	E. faecium	80	A1	2014	Norway	Europe & Central Asia	High Income	Hospitalized person	Blood	Short-read	No	Yes	No	No
51269930		VRE_study_assemblies	E. faecium	80	A1	2014	Norway	Europe & Central Asia	High Income	Hospitalized person	Blood	Long-read	No	Yes	No	No
51269931		VRE_study_assemblies	E. lactis	1102	B1	2014	Norway	Europe & Central Asia	High Income	Hospitalized person	Blood	Short-read	No	No	No	No
51269932		VRE_study_assemblies	E. faecium	18	A1	2010	Norway	Europe & Central Asia	High Income		Urine	Short-read	Yes	Yes	No	No
51269933		VRE_study_assemblies	E. faecium	192	A1	2011	Norway	Europe & Central Asia	High Income	Hospitalized person	Faeces	Short-read	Yes	Yes	No	No
51269934		VRE_study_assemblies	E. faecium	192	A1	2011	Norway	Europe & Central Asia	High Income	Hospitalized person	Faeces	Short-read	Yes	Yes	No	No
51269935		VRE_study_assemblies	E. faecium	192	A1	2011	Norway	Europe & Central Asia	High Income		Urine	Short-read	Yes	Yes	No	No
51269936		VRE_study_assemblies	E. faecium	192	A1	2011	Norway	Europe & Central Asia	High Income	Hospitalized person	Faeces	Short-read	Yes	Yes	No	No
51269937		VRE_study_assemblies	E. faecium	203	A1	2013	Norway	Europe & Central Asia	High Income	Hospitalized person	Faeces	Short-read	Yes	Yes	No	No
51269938		VRE_study_assemblies	E. faecium	203	A1	2013	Norway	Europe & Central Asia	High Income	Hospitalized person	Faeces	Short-read	Yes	Yes	No	Yes
51269939		VRE_study_assemblies	E. faecium	203	A1	2013	Norway	Europe & Central Asia	High Income		Urine	Short-read	Yes	Yes	No	Yes
51270240		VRE_study_assemblies	E. faecium	192	A1	2014	Norway	Europe & Central Asia	High Income	Hospitalized person	Blood	Short-read	No	Yes	No	No
51270243		VRE_study_assemblies	E. faecium	192	A1	2014	Norway	Europe & Central Asia	High Income	Hospitalized person	Blood	Short-read	No	Yes	No	No
51270244		VRE_study_assemblies	E. faecium	262	A1	2014	Norway	Europe & Central Asia	High Income	Hospitalized person	Blood	Short-read	No	Yes	No	No
51270271		VRE_study_assemblies	E. lactis	361	non-B1	2014	Norway	Europe & Central Asia	High Income	Hospitalized person	Blood	Short-read	No	No	Yes	No
51270272		VRE_study_assemblies	E. faecium	203	A1	2014	Norway	Europe & Central Asia	High Income	Hospitalized person	Blood	Short-read	No	Yes	No	Yes
51270273		VRE_study_assemblies	E. faecium	203	A1	2014	Norway	Europe & Central Asia	High Income	Hospitalized person	Blood	Short-read	No	Yes	No	Yes
51270274		VRE_study_assemblies	E. faecium	117	A1	2014	Norway	Europe & Central Asia	High Income	Hospitalized person	Blood	Short-read	No	Yes	No	No
51270275		VRE_study_assemblies	E. faecium	203	A1	2014	Norway	Europe & Central Asia	High Income	Hospitalized person	Blood	Short-read	No	Yes	No	Yes
51270276		VRE_study_assemblies	E. faecium	117	A1	2014	Norway	Europe & Central Asia	High Income	Hospitalized person	Blood	Short-read	No	Yes	No	Yes
51270277		VRE_study_assemblies	E. faecium	203	A1	2014	Norway	Europe & Central Asia	High Income	Hospitalized person	Blood	Short-read	No	Yes	No	No
51270809		VRE_study_assemblies	E. faecium	117	A1	2014	Norway	Europe & Central Asia	High Income	Hospitalized person	Blood	Short-read	No	Yes	No	No
51270810		VRE_study_assemblies	E. faecium	117	A1	2014	Norway	Europe & Central Asia	High Income	Hospitalized person	Blood	Short-read	No	Yes	No	No
51270811		VRE_study_assemblies	E. faecium	192	A1	2014	Norway	Europe & Central Asia	High Income	Hospitalized person	Blood	Short-read	No	Yes	No	Yes
51270812		VRE_study_assemblies	E. faecium	117	A1	2014	Norway	Europe & Central Asia	High Income	Hospitalized person	Blood	Short-read	No	Yes	No	No
51270813		VRE_study_assemblies	E. faecium	18	A1	2014	Norway	Europe & Central Asia	High Income	Hospitalized person	Blood	Short-read	No	Yes	No	No
51270814		VRE_study_assemblies	E. lactis	2042	non-B1	2014	Norway	Europe & Central Asia	High Income	Hospitalized person	Blood	Short-read	No	No	No	No
51270815		VRE_study_assemblies	E. lactis	2042	non-B1	2014	Norway	Europe & Central Asia	High Income	Hospitalized person	Blood	Short-read	No	No	No	No
51270816		VRE_study_assemblies	E. faecium	192	A1	2014	Norway	Europe & Central Asia	High Income	Hospitalized person	Blood	Short-read	No	Yes	No	Yes
51270817		VRE_study_assemblies	E. faecium	203	A1	2014	Norway	Europe & Central Asia	High Income	Hospitalized person	Blood	Short-read	No	Yes	No	Yes
51270818		VRE_study_assemblies	E. faecium	17	A1	2014	Norway	Europe & Central Asia	High Income	Hospitalized person	Blood	Short-read	No	Yes	No	No
51270819		VRE_study_assemblies	E. faecium	192	A1	2014	Norway	Europe & Central Asia	High Income	Hospitalized person	Blood	Short-read	No	Yes	No	Yes
51270820		VRE_study_assemblies	E. faecium	203	A1	2014	Norway	Europe & Central Asia	High Income	Hospitalized person	Blood	Short-read	No	Yes	No	Yes
51270821		VRE_study_assemblies	E. faecium	17	A1	2014	Norway	Europe & Central Asia	High Income	Hospitalized person	Blood	Short-read	No	Yes	No	No
51270822		VRE_study_assemblies	E. faecium	17	A1	2014	Norway	Europe & Central Asia	High Income	Hospitalized person	Blood	Short-read	No	Yes	No	No
51270823		VRE_study_assemblies	E. faecium	80	A1	2014	Norway	Europe & Central Asia	High Income	Hospitalized person	Blood	Short-read	No	Yes	No	Yes
51270824		VRE_study_assemblies	E. faecium	2044	non-A1	2014	Norway	Europe & Central Asia	High Income	Hospitalized person	Blood	Short-read	No	No	No	No
51270825		VRE_study_assemblies	E. faecium	17	A1	2014	Norway	Europe & Central Asia	High Income	Hospitalized person	Blood	Short-read	No	Yes	No	No
51270826		VRE_study_assemblies	E. faecium	202	A1	2014	Norway	Europe & Central Asia	High Income	Hospitalized person	Blood	Short-read	No	Yes	No	Yes
51270828		VRE_study_assemblies	E. faecium	17	A1	2010	Norway	Europe & Central Asia	High Income		Urine	Long-read	Yes	Yes	No	Yes
51271041		VRE_study_assemblies	E. faecium	280	A1	2014	Norway	Europe & Central Asia	High Income	Hospitalized person	Blood	Short-read	No	Yes	No	Yes
51271042		VRE_study_assemblies	E. faecium	80	A1	2014	Norway	Europe & Central Asia	High Income	Hospitalized person	Blood	Short-read	No	Yes	No	No
51271044		VRE_study_assemblies	E. faecium	192	A1	2014	Norway	Europe & Central Asia	High Income	Hospitalized person	Blood	Short-read	No	Yes	No	No
51271045		VRE_study_assemblies	E. faecium	17	A1	2014	Norway	Europe & Central Asia	High Income	Hospitalized person	Blood	Short-read	No	Yes	No	No
51271046		VRE_study_assemblies	E. faecium	117	A1	2014	Norway	Europe & Central Asia	High Income	Hospitalized person	Blood	Short-read	No	Yes	No	Yes
51271047		VRE_study_assemblies	E. faecium	80	A1	2014	Norway	Europe & Central Asia	High Income	Hospitalized person	Blood	Short-read	No	Yes	No	No
51271048		VRE_study_assemblies	E. faecium	167	A1	2014	Norway	Europe & Central Asia	High Income	Hospitalized person	Blood	Short-read	No	Yes	No	Yes
51271049		VRE_study_assemblies	E. faecium	17	A1	2014	Norway	Europe & Central Asia	High Income	Hospitalized person	Blood	Short-read	No	Yes	No	No
51271050		VRE_study_assemblies	E. faecium	117	A1	2014	Norway	Europe & Central Asia	High Income	Hospitalized person	Blood	Short-read	No	Yes	No	Yes
51271051		VRE_study_assemblies	E. faecium	167	A1	2014	Norway	Europe & Central Asia	High Income	Hospitalized person	Blood	Short-read	No	Yes	No	Yes
51271053		VRE_study_assemblies	E. faecium	80	A1	2014	Norway	Europe & Central Asia	High Income	Hospitalized person	Blood	Short-read	No	Yes	No	No
51271054		VRE_study_assemblies	E. faecium	203	A1	2013	Norway	Europe & Central Asia	High Income	Hospitalized person	Faeces	Short-read	Yes	Yes	No	Yes
51271055		VRE_study_assemblies	E. faecium	192	A1	2013	Norway	Europe & Central Asia	High Income		Urine	Short-read	Yes	Yes	No	Yes
51271056		VRE_study_assemblies	E. faecium	192	A1	2013	Norway	Europe & Central Asia	High Income	Hospitalized person	Faeces	Short-read	Yes	Yes	No	No
51271057		VRE_study_assemblies	E. faecium	192	A1	2013	Norway	Europe & Central Asia	High Income	Hospitalized person	Faces	Long-read	Yes	Yes	No	No
51271164		VRE_study_assemblies	E. faecium	117	A1	2014	Norway	Europe & Central Asia	High Income	Hospitalized person	Blood	Short-read	No	Yes	No	No
51271165		VRE_study_assemblies	E. faecium	117	A1	2014	Norway	Europe & Central Asia	High Income	Hospitalized person	Blood	Short-read	No	Yes	No	Yes
51271166		VRE_study_assemblies	E. faecium	203	A1	2014	Norway	Europe & Central Asia	High Income	Hospitalized person	Blood	Short-read	Yes	Yes	No	Yes
51271167		VRE_study_assemblies	E. faecium	203	A1	2014	Norway	Europe & Central Asia	High Income	Hospitalized person	Blood	Short-read	No	Yes	No	Yes
51271168		VRE_study_assemblies	E. faecium	203	A1	2014	Norway	Europe & Central Asia	High Income	Hospitalized person	Blood	Short-read	No	Yes	No	Yes
51271169		VRE_study_assemblies	E. lactis	328	B1	2014	Norway	Europe & Central Asia	High Income	Hospitalized person	Blood	Short-read	No	No	No	No
51271170		VRE_study_assemblies	E. faecium	117	A1	2014	Norway	Europe & Central Asia	High Income	Hospitalized person	Blood	Short-read	No	Yes	No	Yes
51271171		VRE_study_assemblies	E. faecium	117	A1	2014	Norway	Europe & Central Asia	High Income	Hospitalized person	Blood	Short-read	No	Yes	No	Yes
51271172		VRE_study_assemblies	E. faecium	203	A1	2014	Norway	Europe & Central Asia	High Income	Hospitalized person	Blood	Short-read	No	Yes	No	Yes
51271173		VRE_study_assemblies	E. faecium	117	A1	2014	Norway	Europe & Central Asia	High Income	Hospitalized person	Blood	Short-read	No	Yes	No	No
51271174		VRE_study_assemblies	E. faecium	117	A1	2014	Norway	Europe & Central Asia	High Income	Hospitalized person	Blood	Short-read	No	Yes	No	No
51271175		VRE_study_assemblies	E. faecium	203	A1	2014	Norway	Europe & Central Asia	High Income	Hospitalized person	Blood	Short-read	No	Yes	No	Yes
51271176		VRE_study_assemblies	E. faecium	17	A1	2014	Norway	Europe & Central Asia	High Income	Hospitalized person	Blood	Short-read	No	Yes	No	No
51271177		VRE_study_assemblies	E. lactis	2047	B1	2014	Norway	Europe & Central Asia	High Income	Hospitalized person	Blood	Short-read	No	No	No	No
51271178		VRE_study_assemblies	E. faecium	192	A1	2014	Norway	Europe & Central Asia	High Income	Hospitalized person	Blood	Short-read	No	Yes	No	Yes
51271179		VRE_study_assemblies	E. faecium	203	A1	2014	Norway	Europe & Central Asia	High Income	Hospitalized person	Blood	Short-read	No	Yes	No	No
51271180		VRE_study_assemblies	E. faecium	117	A1	2014	Norway	Europe & Central Asia	High Income	Hospitalized person	Blood	Short-read	No	Yes	No	Yes
51271181		VRE_study_assemblies	E. faecium	203	A1	2014	Norway	Europe & Central Asia	High Income	Hospitalized person	Blood	Short-read	No	Yes	No	Yes
51271182		VRE_study_assemblies	E. faecium	203	A1	2014	Norway	Europe & Central Asia	High Income	Hospitalized person	Blood	Short-read	No	Yes	No	Yes
51271183		VRE_study_assemblies	E. faecium	80	A1	2014	Norway	Europe & Central Asia	High Income	Hospitalized person	Blood	Short-read	No	No	No	No
51271184		VRE_study_assemblies	E. lactis	773	non-B1	2014	Norway	Europe & Central Asia	High Income	Hospitalized person	Blood	Short-read	No	No	No	No
51271185		VRE_study_assemblies	E. lactis	289	non-B1	2014	Norway	Europe & Central Asia	High Income	Hospitalized person	Blood	Short-read	No	No	No	No
51271186		VRE_study_assemblies	E. faecium	203	A1	2014	Norway	Europe & Central Asia	High Income	Hospitalized person	Blood	Short-read	No	Yes	No	No
51271187		VRE_study_assemblies	E. faecium	203	A1	2014	Norway	Europe & Central Asia	High Income	Hospitalized person	Blood	Short-read	No	Yes	No	Yes
51271188		VRE_study_assemblies	E. faecium	203	A1	2014	Norway	Europe & Central Asia	High Income	Hospitalized person	Blood	Short-read	No	Yes	No	No
51271189		VRE_study_assemblies	E. faecium	192	A1	2014	Norway	Europe & Central Asia	High Income	Hospitalized person	Blood	Short-read	No	Yes	No	No
51271190		VRE_study_assemblies	E. faecium	80	A1	2014	Norway	Europe & Central Asia	High Income	Hospitalized person	Blood	Short-read	No	Yes	No	Yes
51271191		VRE_study_assemblies	E. faecium	117	A1	2014	Norway	Europe & Central Asia	High Income	Hospitalized person	Blood	Short-read	No	Yes	No	No
51271192		VRE_study_assemblies	E. faecium	203	A1	2014	Norway	Europe & Central Asia	High Income	Hospitalized person	Blood	Short-read	No	Yes	No	Yes
51271193		VRE_study_assemblies	E. faecium	17	A1	2014	Norway	Europe & Central Asia	High Income	Hospitalized person	Blood	Short-read	No	Yes	No	No
51271194		VRE_study_assemblies	E. faecium	203	A1	2014	Norway	Europe & Central Asia	High Income	Hospitalized person	Blood	Short-read	No	Yes	No	No
51271195		VRE_study_assemblies	E. faecium	80	A1	2014	Norway	Europe & Central Asia	High Income	Hospitalized person	Blood	Short-read	No	Yes	No	Yes
51271196		VRE_study_assemblies	E. faecium	18	A1	2014	Norway	Europe & Central Asia	High Income	Hospitalized person	Blood	Short-read	No	Yes	No	Yes
51271197		VRE_study_assemblies	E. faecium	203	A1	2014	Norway	Europe & Central Asia	High Income	Hospitalized person	Blood	Short-read	No	Yes	No	No
51271198		VRE_study_assemblies	E. lactis	583	non-B1	2014	Norway	Europe & Central Asia	High Income	Hospitalized person	Blood	Short-read	No	Yes	No	No
51271199		VRE_study_assemblies	E. faecium	17	A1	2014	Norway	Europe & Central Asia	High Income	Hospitalized person	Blood	Short-read	No	Yes	No	No
51271200		VRE_study_assemblies	E. faecium	203	A1	2014	Norway	Europe & Central Asia	High Income	Hospitalized person	Blood	Short-read	No	Yes	No	No
51271201		VRE_study_assemblies	E. faecium	117	A1	2014	Norway	Europe & Central Asia	High Income	Hospitalized person	Blood	Short-read	No	Yes	No	No
51271208		VRE_study_assemblies	E. faecium	736	A1	2011	Norway	Europe & Central Asia	High Income		Urine	Short-read	Yes	Yes	No	No
51271210		VRE_study_assemblies	E. faecium	117	A1	2013	Norway	Europe & Central Asia	High Income	Hospitalized person	Clin_Site_Other	Short-read	Yes	Yes	No	Yes
51271211		VRE_study_assemblies	E. faecium	203	A1	2013	Norway	Europe & Central Asia	High Income		Urine	Short-read	Yes	Yes	No	Yes
51271212		VRE_study_assemblies	E. faecium	203	A1	2013	Norway	Europe & Central Asia	High Income	Hospitalized person	Faeces	Short-read	Yes	Yes	No	Yes
51271213		VRE_study_assemblies	E. faecium	203	A1	2013	Norway	Europe & Central Asia	High Income		Urine	Short-read	Yes	Yes	No	Yes
51271214		VRE_study_assemblies	E. faecium	203	A1	2014	Norway	Europe & Central Asia	High Income	Hospitalized person	Faeces	Short-read	No	Yes	No	No
51271215		VRE_study_assemblies	E. faecium	203	A1	2014	Norway	Europe & Central Asia	High Income	Hospitalized person	Faeces	Short-read	No	Yes	No	Yes
51271216		VRE_study_assemblies	E. faecium	78	A1	2014	Norway	Europe & Central Asia	High Income	Hospitalized person	Clin_Site_Other	Short-read	Yes	Yes	No	Yes
51271217		VRE_study_assemblies	E. faecium	203	A1	2014	Norway	Europe & Central Asia	High Income	Hospitalized person	Faeces	Short-read	Yes	Yes	No	Yes
51271218		VRE_study_assemblies	E. faecium	203	A1	2014	Norway	Europe & Central Asia	High Income	Hospitalized person	Blood	Long-read	Yes	Yes	No	Yes
51271219		VRE_study_assemblies	E. faecium	203	A1	2014	Norway	Europe & Central Asia	High Income	Hospitalized person	Faeces	Short-read	Yes	Yes	No	Yes
51271220		VRE_study_assemblies	E. faecium	203	A1	2014	Norway	Europe & Central Asia	High Income	Hospitalized person	Faeces	Short-read	No	Yes	No	Yes
51271221		VRE_study_assemblies	E. faecium	203	A1	2014	Norway	Europe & Central Asia	High Income	Hospitalized person	Faeces	Short-read	No	Yes	No	Yes
51271224		VRE_study_assemblies	E. faecium	192	A1	2013	Norway	Europe & Central Asia	High Income	Hospitalized person	Faeces	Short-read	Yes	Yes	No	No
51271225		VRE_study_assemblies	E. faecium	736	A1	2013	Norway	Europe & Central Asia	High Income	Hospitalized person	Blood	Short-read	Yes	Yes	No	Yes
51271227		VRE_study_assemblies	E. faecium	17	A1	2015	Norway	Europe & Central Asia	High Income	Hospitalized person	Blood	Short-read	No	Yes	No	Yes
51271228		VRE_study_assemblies	E. faecium	17	A1	2015	Norway	Europe & Central Asia	High Income	Hospitalized person	Faeces	Short-read	Yes	Yes	No	No
51271229		VRE_study_assemblies	E. faecium	17	A1	2015	Norway	Europe & Central Asia	High Income	Hospitalized person	Faeces	Short-read	Yes	Yes	No	Yes
51271509		VRE_study_assemblies	E. faecium	192	A1	2014	Norway	Europe & Central Asia	High Income	Hospitalized person	Blood	Short-read	No	Yes	No	No
51271510		VRE_study_assemblies	E. faecium	203	A1	2014	Norway	Europe & Central Asia	High Income	Hospitalized person	Blood	Short-read	No	Yes	No	Yes
51271511		VRE_study_assemblies	E. faecium	32	A1	2014	Norway	Europe & Central Asia	High Income	Hospitalized person	Blood	Short-read	No	No	No	No
51271512		VRE_study_assemblies	E. faecium	2045	A1	2014	Norway	Europe & Central Asia	High Income	Hospitalized person	Blood	Short-read	No	Yes	No	No
51271513		VRE_study_assemblies	E. faecium	117	A1	2014	Norway	Europe & Central Asia	High Income	Hospitalized person	Blood	Short-read	No	Yes	No	No
51271514		VRE_study_assemblies	E. faecium	17	A1	2014	Norway	Europe & Central Asia	High Income	Hospitalized person	Blood	Short-read	No	Yes	No	No
51271515		VRE_study_assemblies	E. faecium	117	A1	2014	Norway	Europe & Central Asia	High Income	Hospitalized person	Blood	Short-read	No	Yes	No	Yes
51271516		VRE_study_assemblies	E. faecium	203	A1	2014	Norway	Europe & Central Asia	High Income	Hospitalized person	Blood	Short-read	No	Yes	No	Yes
51271517		VRE_study_assemblies	E. faecium	32	A1	2014	Norway	Europe & Central Asia	High Income	Hospitalized person	Blood	Short-read	No	No	No	No
51271518		VRE_study_assemblies	E. faecium	203	A1	2014	Norway	Europe & Central Asia	High Income	Hospitalized person	Blood	Short-read	Yes	No	No	No
51271519		VRE_study_assemblies	E. faecium	203	A1	2014	Norway	Europe & Central Asia	High Income	Hospitalized person	Blood	Short-read	No	Yes	No	No
51271520		VRE_study_assemblies	E. faecium	18	A1	2011	Norway	Europe & Central Asia	High Income		Urine	Short-read	Yes	Yes	No	No
51271521		VRE_study_assemblies	E. faecium	203	A1	2014	Norway	Europe & Central Asia	High Income		Urine	Short-read	Yes	Yes	No	No
51271522		VRE_study_assemblies	E. faecium	203	A1	2014	Norway	Europe & Central Asia	High Income	Hospitalized person	Faeces	Short-read	Yes	Yes	No	Yes
51271523		VRE_study_assemblies	E. faecium	203	A1	2015	Norway	Europe & Central Asia	High Income	Hospitalized person	Faeces	Short-read	Yes	Yes	No	No
51271524		VRE_study_assemblies	E. faecium	203	A1	2015	Norway	Europe & Central Asia	High Income		Urine	Short-read	Yes
51271815		VRE_study_assemblies	E. faecium	117	A1	2013	Norway	Europe & Central Asia	High Income	Hospitalized person	Clin_Site_Other	Short-read	Yes	Yes	No	Yes
51271816		VRE_study_assemblies	E. faecium	117	A1	2013	Norway	Europe & Central Asia	High Income	Hospitalized person	Blood	Short-read	Yes	Yes	No	Yes
51271817		VRE_study_assemblies	E. faecium	117	A1	2013	Norway	Europe & Central Asia	High Income	Hospitalized person	Faeces	Short-read	Yes	Yes	No	Yes
51271818		VRE_study_assemblies	E. faecium	117	A1	2013	Norway	Europe & Central Asia	High Income	Hospitalized person	Faeces	Short-read	Yes	Yes	No	Yes
51271819		VRE_study_assemblies	E. faecium	117	A1	2013	Norway	Europe & Central Asia	High Income	Hospitalized person	Faeces	Short-read	Yes	Yes	No	Yes
51271820		VRE_study_assemblies	E. faecium	117	A1	2013	Norway	Europe & Central Asia	High Income	Hospitalized person	Faeces	Short-read	Yes	Yes	No	Yes
51271821		VRE_study_assemblies	E. faecium	192	A1	2013	Norway	Europe & Central Asia	High Income	Hospitalized person	Faeces	Short-read	Yes	Yes	No	Yes
51271822		VRE_study_assemblies	E. faecium	117	A1	2013	Norway	Europe & Central Asia	High Income	Hospitalized person	Faeces	Short-read	Yes	Yes	No	Yes
51271823		VRE_study_assemblies	E. faecium	117	A1	2013	Norway	Europe & Central Asia	High Income	Hospitalized person	Blood	Short-read	Yes	Yes	No	Yes
51271824		VRE_study_assemblies	E. faecium	192	A1	2013	Norway	Europe & Central Asia	High Income	Hospitalized person	Faeces	Short-read	Yes	Yes	No	Yes
51271825		VRE_study_assemblies	E. faecium	117	A1	2013	Norway	Europe & Central Asia	High Income	Hospitalized person	Faces	Long-read	Yes	Yes	No	Yes
51271826		VRE_study_assemblies	E. faecium	117	A1	2013	Norway	Europe & Central Asia	High Income	Hospitalized person	Faeces	Short-read	Yes	Yes	No	Yes
51271880		VRE_study_assemblies	E. faecium	203	A1	2014	Norway	Europe & Central Asia	High Income	Hospitalized person	Blood	Short-read	No	Yes	No	Yes
51271881		VRE_study_assemblies	E. faecium	17	A1	2014	Norway	Europe & Central Asia	High Income	Hospitalized person	Blood	Short-read	No	Yes	No	No
51271882		VRE_study_assemblies	E. faecium	32	A1	2014	Norway	Europe & Central Asia	High Income	Hospitalized person	Blood	Short-read	No	Yes	No	No
51271883		VRE_study_assemblies	E. faecium	80	A1	2014	Norway	Europe & Central Asia	High Income	Hospitalized person	Blood	Short-read	No	Yes	No	Yes
51271884		VRE_study_assemblies	E. faecium	117	A1	2014	Norway	Europe & Central Asia	High Income	Hospitalized person	Blood	Short-read	No	Yes	No	No
51271885		VRE_study_assemblies	E. faecium	262	A1	2014	Norway	Europe & Central Asia	High Income	Hospitalized person	Blood	Short-read	No	No	No	No
51271886		VRE_study_assemblies	E. faecium	192	A1	2014	Norway	Europe & Central Asia	High Income	Hospitalized person	Blood	Short-read	No	Yes	No	No
51271887		VRE_study_assemblies	E. faecium	192	A1	2014	Norway	Europe & Central Asia	High Income	Hospitalized person	Blood	Short-read	No	Yes	No	Yes
51271888		VRE_study_assemblies	E. faecium	17	A1	2014	Norway	Europe & Central Asia	High Income	Hospitalized person	Blood	Short-read	No	Yes	No	No
51271889		VRE_study_assemblies	E. lactis	108	B1	2014	Norway	Europe & Central Asia	High Income	Hospitalized person	Blood	Short-read	No	No	No	No
51271890		VRE_study_assemblies	E. lactis	178	non-B1	2014	Norway	Europe & Central Asia	High Income	Hospitalized person	Blood	Short-read	No	No	No	No
51271891		VRE_study_assemblies	E. faecium	203	A1	2014	Norway	Europe & Central Asia	High Income	Hospitalized person	Blood	Short-read	No	Yes	No	Yes
51271892		VRE_study_assemblies	E. faecium	192	A1	2014	Norway	Europe & Central Asia	High Income	Hospitalized person	Blood	Short-read	No	Yes	No	No
51271893		VRE_study_assemblies	E. faecium	78	A1	2014	Norway	Europe & Central Asia	High Income	Hospitalized person	Blood	Short-read	No	Yes	No	No
51271894		VRE_study_assemblies	E. faecium	203	A1	2014	Norway	Europe & Central Asia	High Income	Hospitalized person	Blood	Short-read	No	Yes	No	Yes
51271895		VRE_study_assemblies	E. faecium	2046	A1	2014	Norway	Europe & Central Asia	High Income	Hospitalized person	Blood	Short-read	No	Yes	No	No
51271896		VRE_study_assemblies	E. lactis	178	non-B1	2014	Norway	Europe & Central Asia	High Income	Hospitalized person	Blood	Short-read	No	No	No	No
51271898		VRE_study_assemblies	E. faecium	192	A1	2014	Norway	Europe & Central Asia	High Income	Hospitalized person	Blood	Short-read	No	Yes	No	No
51271900		VRE_study_assemblies	E. faecium	203	A1	2014	Norway	Europe & Central Asia	High Income	Hospitalized person	Blood	Short-read	Yes	Yes	No	No
51271901		VRE_study_assemblies	E. faecium	80	A1	2014	Norway	Europe & Central Asia	High Income	Hospitalized person	Blood	Short-read	Yes	Yes	No	No
51271902		VRE_study_assemblies	E. faecium	32	A1	2014	Norway	Europe & Central Asia	High Income	Hospitalized person	Blood	Short-read	No	No	No	No
51271903		VRE_study_assemblies	E. faecium	80	A1	2014	Norway	Europe & Central Asia	High Income	Hospitalized person	Blood	Short-read	No	Yes	No	Yes
51271904		VRE_study_assemblies	E. faecium	80	A1	2014	Norway	Europe & Central Asia	High Income	Hospitalized person	Blood	Short-read	No	Yes	No	No
51271919		VRE_study_assemblies	E. faecium	203	A1	2014	Norway	Europe & Central Asia	High Income	Hospitalized person	Faeces	Short-read	Yes	Yes	No	Yes
51271920		VRE_study_assemblies	E. faecium	203	A1	2014	Norway	Europe & Central Asia	High Income		Urine	Short-read	Yes	Yes	No	Yes
51271921		VRE_study_assemblies	E. faecium	203	A1	2014	Norway	Europe & Central Asia	High Income	Hospitalized person	Faeces	Short-read	Yes	Yes	No	Yes
51271922		VRE_study_assemblies	E. faecium	233	A1	2015	Norway	Europe & Central Asia	High Income	Hospitalized person	Faeces	Short-read	Yes	Yes	No	Yes
51271923		VRE_study_assemblies	E. faecium	117	A1	2015	Norway	Europe & Central Asia	High Income	Hospitalized person	Faeces	Short-read	Yes	Yes	No	No
51271927		VRE_study_assemblies	E. faecium	80	A1	2015	Norway	Europe & Central Asia	High Income	Hospitalized person	Faeces	Short-read	Yes	Yes	No	No
51271928		VRE_study_assemblies	E. faecium	17	A1	2015	Norway	Europe & Central Asia	High Income	Hospitalized person	Faces	Long-read	Yes	Yes	No	No
51271929		VRE_study_assemblies	E. faecium	18	A1	2010	Norway	Europe & Central Asia	High Income	Hospitalized person	Blood	Short-read	Yes	Yes	No	No
51271930		VRE_study_assemblies	E. faecium	80	A1	2011	Norway	Europe & Central Asia	High Income	Hospitalized person	Faeces	Short-read	Yes	Yes	No	Yes
51271931		VRE_study_assemblies	E. faecium	80	A1	2011	Norway	Europe & Central Asia	High Income		Urine	Short-read	Yes	Yes	No	Yes
51271932		VRE_study_assemblies	E. faecium	80	A1	2011	Norway	Europe & Central Asia	High Income	Hospitalized person	Faeces	Short-read	Yes	Yes	No	Yes
51271933		VRE_study_assemblies	E. faecium	202	A1	2011	Norway	Europe & Central Asia	High Income		Urine	Long-read	Yes	Yes	No	Yes
51271934		VRE_study_assemblies	E. faecium	80	A1	2011	Norway	Europe & Central Asia	High Income	Hospitalized person	Faeces	Short-read	Yes	Yes	No	No
51271935		VRE_study_assemblies	E. faecium	80	A1	2011	Norway	Europe & Central Asia	High Income	Hospitalized person	Faeces	Short-read	Yes	Yes	No	Yes
51271936		VRE_study_assemblies	E. faecium	80	A1	2012	Norway	Europe & Central Asia	High Income		Urine	Long-read	Yes	Yes	No	Yes
51271937		VRE_study_assemblies	E. faecium	203	A1	2012	Norway	Europe & Central Asia	High Income		Urine	Short-read	Yes	Yes	No	Yes
51271938		VRE_study_assemblies	E. faecium	80	A1	2012	Norway	Europe & Central Asia	High Income	Hospitalized person	Blood	Short-read	Yes	Yes	No	Yes
51271939		VRE_study_assemblies	E. faecium	18	A1	2012	Norway	Europe & Central Asia	High Income	Hospitalized person	Faeces	Short-read	Yes	Yes	No	No
51271940		VRE_study_assemblies	E. faecium	192	A1	2012	Norway	Europe & Central Asia	High Income	Hospitalized person	Clin_Site_Other	Short-read	Yes	Yes	No	Yes
51271942		VRE_study_assemblies	E. faecium	203	A1	2014	Norway	Europe & Central Asia	High Income	Hospitalized person	Faeces	Short-read	Yes	Yes	No	No
51271943		VRE_study_assemblies	E. faecium	203	A1	2014	Norway	Europe & Central Asia	High Income	Hospitalized person	Faeces	Short-read	Yes	Yes	No	No
51271944		VRE_study_assemblies	E. faecium	203	A1	2014	Norway	Europe & Central Asia	High Income	Hospitalized person	Faeces	Short-read	Yes	Yes	No	No
51271945		VRE_study_assemblies	E. faecium	78	A1	2014	Norway	Europe & Central Asia	High Income	Hospitalized person	Faeces	Short-read	Yes	Yes	No	No
51271946		VRE_study_assemblies	E. faecium	203	A1	2014	Norway	Europe & Central Asia	High Income	Hospitalized person	Faeces	Short-read	Yes	Yes	No	No
51271978		VRE_study_assemblies	E. faecium	117	A1	2014	Norway	Europe & Central Asia	High Income	Hospitalized person	Faeces	Short-read	Yes	Yes	No	Yes
51271982		VRE_study_assemblies	E. faecium	117	A1	2014	Norway	Europe & Central Asia	High Income	Hospitalized person	Faeces	Short-read	Yes	Yes	No	No
51271984		VRE_study_assemblies	E. faecium	203	A1	2014	Norway	Europe & Central Asia	High Income	Hospitalized person	Clin_Site_Other	Short-read	Yes	Yes	No	Yes
51271985		VRE_study_assemblies	E. faecium	117	A1	2014	Norway	Europe & Central Asia	High Income	Hospitalized person	Faeces	Short-read	Yes	Yes	No	Yes
51271986		VRE_study_assemblies	E. faecium	117	A1	2014	Norway	Europe & Central Asia	High Income	Hospitalized person	Faeces	Short-read	Yes	Yes	No	Yes
51271987		VRE_study_assemblies	E. faecium	117	A1	2014	Norway	Europe & Central Asia	High Income	Hospitalized person	Faeces	Short-read	Yes	Yes	No	Yes
51271988		VRE_study_assemblies	E. faecium	117	A1	2014	Norway	Europe & Central Asia	High Income	Hospitalized person	Faeces	Short-read	Yes	Yes	No	Yes
51271989		VRE_study_assemblies	E. faecium	117	A1	2014	Norway	Europe & Central Asia	High Income	Hospitalized person	Faeces	Short-read	Yes	Yes	No	Yes
51271990		VRE_study_assemblies	E. faecium	117	A1	2014	Norway	Europe & Central Asia	High Income	Hospitalized person	Faeces	Short-read	Yes	Yes	No	Yes
51271991		VRE_study_assemblies	E. faecium	117	A1	2014	Norway	Europe & Central Asia	High Income	Hospitalized person	Faeces	Short-read	Yes	Yes	No	Yes
51271992		VRE_study_assemblies	E. faecium	117	A1	2014	Norway	Europe & Central Asia	High Income	Hospitalized person	Clin_Site_Other	Short-read	Yes	Yes	No	Yes
51271993		VRE_study_assemblies	E. faecium	117	A1	2014	Norway	Europe & Central Asia	High Income	Hospitalized person	Faeces	Short-read	Yes	Yes	No	Yes
51271994		VRE_study_assemblies	E. faecium	117	A1	2014	Norway	Europe & Central Asia	High Income	Hospitalized person	Faeces	Short-read	Yes	Yes	No	Yes
51271995		VRE_study_assemblies	E. faecium	117	A1	2014	Norway	Europe & Central Asia	High Income		Urine	Short-read	Yes	Yes	No	Yes
51271996		VRE_study_assemblies	E. faecium	117	A1	2014	Norway	Europe & Central Asia	High Income		Urine	Short-read	Yes	Yes	No	Yes
51271997		VRE_study_assemblies	E. faecium	117	A1	2014	Norway	Europe & Central Asia	High Income	Hospitalized person	Faeces	Short-read	Yes	Yes	No	Yes
51271998		VRE_study_assemblies	E. faecium	117	A1	2014	Norway	Europe & Central Asia	High Income		Urine	Short-read	Yes	Yes	No	Yes
51271999		VRE_study_assemblies	E. faecium	117	A1	2014	Norway	Europe & Central Asia	High Income		Urine	Short-read	Yes	Yes	No	Yes
51272000		VRE_study_assemblies	E. faecium	192	A1	2014	Norway	Europe & Central Asia	High Income	Hospitalized person	Faeces	Short-read	Yes	Yes	No	No
51272001		VRE_study_assemblies	E. faecium	203	A1	2015	Norway	Europe & Central Asia	High Income		Urine	Short-read	Yes	Yes	No	Yes
51272002		VRE_study_assemblies	E. faecium	192	A1	2015	Norway	Europe & Central Asia	High Income	Hospitalized person	Faeces	Short-read	Yes	Yes	No	No
51272003		VRE_study_assemblies	E. faecium	117	A1	2015	Norway	Europe & Central Asia	High Income	Hospitalized person	Faeces	Short-read	Yes	Yes	No	Yes
51272004		VRE_study_assemblies	E. faecium	80	A1	2015	Norway	Europe & Central Asia	High Income	Hospitalized person	Faeces	Short-read	Yes	Yes	No	Yes
51273071		VRE_study_assemblies	E. faecium	192	A1	2011	Norway	Europe & Central Asia	High Income		Urine	Short-read	Yes	Yes	No	No
51273073		VRE_study_assemblies	E. faecium	192	A1	2011	Norway	Europe & Central Asia	High Income		Urine	Short-read	Yes	Yes	No	No
51273074		VRE_study_assemblies	E. faecium	192	A1	2011	Norway	Europe & Central Asia	High Income		Urine	Short-read	Yes	Yes	No	No
51273075		VRE_study_assemblies	E. faecium	192	A1	2011	Norway	Europe & Central Asia	High Income	Hospitalized person	Faeces	Short-read	Yes	Yes	No	No
51273076		VRE_study_assemblies	E. faecium	192	A1	2011	Norway	Europe & Central Asia	High Income	Hospitalized person	Faeces	Short-read	Yes	Yes	No	No
51273077		VRE_study_assemblies	E. faecium	192	A1	2011	Norway	Europe & Central Asia	High Income	Hospitalized person	Faeces	Short-read	Yes	Yes	No	No
51273078		VRE_study_assemblies	E. faecium	192	A1	2011	Norway	Europe & Central Asia	High Income		Urine	Short-read	Yes	Yes	No	No
51273079		VRE_study_assemblies	E. faecium	192	A1	2011	Norway	Europe & Central Asia	High Income	Hospitalized person	Faeces	Short-read	Yes	Yes	Yes	No
51273080		VRE_study_assemblies	E. faecium	192	A1	2011	Norway	Europe & Central Asia	High Income	Hospitalized person	Faeces	Short-read	Yes	Yes	No	No
51273081		VRE_study_assemblies	E. faecium	192	A1	2011	Norway	Europe & Central Asia	High Income	Hospitalized person	Faeces	Short-read	Yes	Yes	No	No
51273082		VRE_study_assemblies	E. faecium	192	A1	2011	Norway	Europe & Central Asia	High Income		Urine	Short-read	Yes	Yes	No	No
51273083		VRE_study_assemblies	E. faecium	192	A1	2011	Norway	Europe & Central Asia	High Income	Hospitalized person	Faeces	Short-read	Yes	Yes	No	No
51273084		VRE_study_assemblies	E. faecium	192	A1	2011	Norway	Europe & Central Asia	High Income	Hospitalized person	Faeces	Short-read	Yes	Yes	No	No
51273085		VRE_study_assemblies	E. faecium	192	A1	2011	Norway	Europe & Central Asia	High Income	Hospitalized person	Faeces	Short-read	Yes	Yes	No	No
51273086		VRE_study_assemblies	E. faecium	192	A1	2011	Norway	Europe & Central Asia	High Income	Hospitalized person	Faeces	Short-read	Yes	Yes	No	No
51273087		VRE_study_assemblies	E. faecium	192	A1	2011	Norway	Europe & Central Asia	High Income		Urine	Short-read	Yes	Yes	No	No
51273088		VRE_study_assemblies	E. faecium	192	A1	2011	Norway	Europe & Central Asia	High Income		Urine	Short-read	Yes	Yes	No	No
51273089		VRE_study_assemblies	E. faecium	192	A1	2011	Norway	Europe & Central Asia	High Income	Hospitalized person	Faeces	Short-read	Yes	Yes	No	No
51273090		VRE_study_assemblies	E. faecium	192	A1	2011	Norway	Europe & Central Asia	High Income	Hospitalized person	Faeces	Short-read	Yes	Yes	No	No
51273091		VRE_study_assemblies	E. faecium	192	A1	2011	Norway	Europe & Central Asia	High Income	Hospitalized person	Faeces	Short-read	Yes	Yes	No	No
51273092		VRE_study_assemblies	E. faecium	192	A1	2011	Norway	Europe & Central Asia	High Income	Hospitalized person	Faeces	Short-read	Yes	Yes	No	No
51273093		VRE_study_assemblies	E. faecium	192	A1	2011	Norway	Europe & Central Asia	High Income	Hospitalized person	Faeces	Short-read	Yes	Yes	No	No
51273094		VRE_study_assemblies	E. faecium	192	A1	2011	Norway	Europe & Central Asia	High Income	Hospitalized person	Faeces	Short-read	Yes	Yes	No	No
51273095		VRE_study_assemblies	E. faecium	192	A1	2011	Norway	Europe & Central Asia	High Income		Urine	Short-read	Yes	Yes	No	No
51273096		VRE_study_assemblies	E. faecium	192	A1	2011	Norway	Europe & Central Asia	High Income	Hospitalized person	Faeces	Short-read	Yes	Yes	No	No
51273097		VRE_study_assemblies	E. faecium	192	A1	2011	Norway	Europe & Central Asia	High Income	Hospitalized person	Faeces	Short-read	Yes	Yes	No	No
51273098		VRE_study_assemblies	E. faecium	192	A1	2011	Norway	Europe & Central Asia	High Income	Hospitalized person	Faeces	Short-read	Yes	Yes	No	No
51273099		VRE_study_assemblies	E. faecium	192	A1	2011	Norway	Europe & Central Asia	High Income	Hospitalized person	Faeces	Short-read	Yes	Yes	No	No
51273100		VRE_study_assemblies	E. faecium	192	A1	2011	Norway	Europe & Central Asia	High Income	Hospitalized person	Faeces	Short-read	Yes	Yes	No	No
51273101		VRE_study_assemblies	E. faecium	192	A1	2011	Norway	Europe & Central Asia	High Income	Hospitalized person	Blood	Short-read	Yes	Yes	No	Yes
51273102		VRE_study_assemblies	E. faecium	192	A1	2011	Norway	Europe & Central Asia	High Income	Hospitalized person	Faeces	Short-read	Yes	Yes	No	No
51273103		VRE_study_assemblies	E. faecium	192	A1	2011	Norway	Europe & Central Asia	High Income	Hospitalized person	Faeces	Short-read	Yes	Yes	No	Yes
51273104		VRE_study_assemblies	E. faecium	192	A1	2011	Norway	Europe & Central Asia	High Income	Hospitalized person	Faeces	Short-read	Yes	Yes	No	No
51273105		VRE_study_assemblies	E. faecium	192	A1	2011	Norway	Europe & Central Asia	High Income			Short-read	Yes	Yes	No	Yes
51273106		VRE_study_assemblies	E. faecium	192	A1	2011	Norway	Europe & Central Asia	High Income	Hospitalized person	Faeces	Long-read	Yes	Yes	No	No
51273107		VRE_study_assemblies	E. faecium	192	A1	2011	Norway	Europe & Central Asia	High Income	Hospitalized person	Faeces	Short-read	Yes	Yes	No	No
51273108		VRE_study_assemblies	E. faecium	192	A1	2011	Norway	Europe & Central Asia	High Income		Urine	Short-read	Yes	Yes	No	No
51273451		VRE_study_assemblies	E. faecium	192	A1	2011	Norway	Europe & Central Asia	High Income	Hospitalized person	Faeces	Short-read	Yes	Yes	No	No
51273452		VRE_study_assemblies	E. faecium	192	A1	2011	Norway	Europe & Central Asia	High Income	Hospitalized person	Faeces	Short-read	Yes	Yes	No	No
51273453		VRE_study_assemblies	E. faecium	192	A1	2011	Norway	Europe & Central Asia	High Income	Hospitalized person	Faeces	Short-read	Yes	Yes	No	No
51273454		VRE_study_assemblies	E. faecium	192	A1	2011	Norway	Europe & Central Asia	High Income	Hospitalized person	Faeces	Short-read	Yes	Yes	No	No
51273455		VRE_study_assemblies	E. faecium	192	A1	2011	Norway	Europe & Central Asia	High Income	Hospitalized person	Faeces	Short-read	Yes	Yes	No	No
51273456		VRE_study_assemblies	E. faecium	202	A1	2011	Norway	Europe & Central Asia	High Income	Hospitalized person	Faeces	Short-read	Yes	Yes	No	No
51273457		VRE_study_assemblies	E. faecium	1056	A1	2011	Norway	Europe & Central Asia	High Income		Urine	Short-read	Yes	Yes	No	Yes
51273458		VRE_study_assemblies	E. faecium	192	A1	2011	Norway	Europe & Central Asia	High Income	Hospitalized person	Faeces	Short-read	Yes	Yes	No	No
51273459		VRE_study_assemblies	E. faecium	192	A1	2011	Norway	Europe & Central Asia	High Income	Hospitalized person	Faeces	Short-read	Yes	Yes	No	No
51273460		VRE_study_assemblies	E. faecium	192	A1	2011	Norway	Europe & Central Asia	High Income	Hospitalized person	Faeces	Short-read	Yes	Yes	No	No
51273461		VRE_study_assemblies	E. faecium	192	A1	2011	Norway	Europe & Central Asia	High Income	Hospitalized person	Faeces	Short-read	Yes	Yes	No	No
51273462		VRE_study_assemblies	E. faecium	192	A1	2011	Norway	Europe & Central Asia	High Income	Hospitalized person	Faeces	Short-read	Yes	Yes	No	No
51273464		VRE_study_assemblies	E. faecium	192	A1	2011	Norway	Europe & Central Asia	High Income	Hospitalized person	Faeces	Short-read	Yes	Yes	No	No
51273465		VRE_study_assemblies	E. faecium	192	A1	2011	Norway	Europe & Central Asia	High Income	Hospitalized person	Faeces	Short-read	Yes	Yes	No	No
51273467		VRE_study_assemblies	E. faecium	192	A1	2011	Norway	Europe & Central Asia	High Income		Urine	Short-read	Yes	Yes	No	No
51273468		VRE_study_assemblies	E. faecium	192	A1	2011	Norway	Europe & Central Asia	High Income		Urine	Short-read	Yes	Yes	No	No
51273469		VRE_study_assemblies	E. faecium	192	A1	2011	Norway	Europe & Central Asia	High Income	Hospitalized person	Faeces	Short-read	Yes	Yes	No	No
51273470		VRE_study_assemblies	E. faecium	192	A1	2011	Norway	Europe & Central Asia	High Income	Hospitalized person	Faeces	Short-read	Yes	Yes	No	No
51273471		VRE_study_assemblies	E. faecium	192	A1	2011	Norway	Europe & Central Asia	High Income	Hospitalized person	Faeces	Short-read	Yes	Yes	No	No
51273472		VRE_study_assemblies	E. faecium	192	A1	2011	Norway	Europe & Central Asia	High Income	Hospitalized person	Faeces	Short-read	Yes	Yes	No	No
51273473		VRE_study_assemblies	E. faecium	192	A1	2011	Norway	Europe & Central Asia	High Income	Hospitalized person	Blood	Short-read	Yes	Yes	No	No
51273474		VRE_study_assemblies	E. faecium	192	A1	2011	Norway	Europe & Central Asia	High Income	Hospitalized person	Faeces	Short-read	Yes	Yes	No	No
51273475		VRE_study_assemblies	E. faecium	192	A1	2011	Norway	Europe & Central Asia	High Income		Urine	Short-read	Yes	Yes	No	No
51273476		VRE_study_assemblies	E. faecium	192	A1	2011	Norway	Europe & Central Asia	High Income		Urine	Short-read	Yes	Yes	No	No
51273477		VRE_study_assemblies	E. faecium	192	A1	2011	Norway	Europe & Central Asia	High Income	Hospitalized person	Faeces	Short-read	Yes	Yes	No	No
51273478		VRE_study_assemblies	E. faecium	192	A1	2011	Norway	Europe & Central Asia	High Income	Hospitalized person	Faeces	Short-read	Yes	Yes	No	No
51273479		VRE_study_assemblies	E. faecium	192	A1	2011	Norway	Europe & Central Asia	High Income	Hospitalized person	Faeces	Short-read	Yes	Yes	No	No
51273480		VRE_study_assemblies	E. faecium	192	A1	2011	Norway	Europe & Central Asia	High Income	Hospitalized person	Faeces	Short-read	Yes	Yes	No	No
51273481		VRE_study_assemblies	E. faecium	192	A1	2011	Norway	Europe & Central Asia	High Income	Hospitalized person	Faeces	Short-read	Yes	Yes	No	No
51273482		VRE_study_assemblies	E. faecium	192	A1	2011	Norway	Europe & Central Asia	High Income	Hospitalized person	Faeces	Short-read	Yes	Yes	No	No
51273483		VRE_study_assemblies	E. faecium	192	A1	2012	Norway	Europe & Central Asia	High Income	Hospitalized person	Faeces	Short-read	Yes	Yes	No	No
51273484		VRE_study_assemblies	E. faecium	192	A1	2012	Norway	Europe & Central Asia	High Income		Urine	Short-read	Yes	Yes	No	No
51273485		VRE_study_assemblies	E. faecium	192	A1	2012	Norway	Europe & Central Asia	High Income		Urine	Short-read	Yes	Yes	No	No
51273486		VRE_study_assemblies	E. faecium	192	A1	2012	Norway	Europe & Central Asia	High Income	Hospitalized person	Faeces	Short-read	Yes	Yes	No	No
51273487		VRE_study_assemblies	E. faecium	192	A1	2012	Norway	Europe & Central Asia	High Income	Hospitalized person	Faeces	Short-read	Yes	Yes	No	No
51273488		VRE_study_assemblies	E. faecium	192	A1	2012	Norway	Europe & Central Asia	High Income		Urine	Short-read	Yes	Yes	No	No
51273489		VRE_study_assemblies	E. faecium	192	A1	2012	Norway	Europe & Central Asia	High Income	Hospitalized person	Faeces	Short-read	Yes	Yes	No	Yes
51273490		VRE_study_assemblies	E. faecium	192	A1	2012	Norway	Europe & Central Asia	High Income	Hospitalized person	Faeces	Short-read	Yes	Yes	No	Yes
51273491		VRE_study_assemblies	E. faecium	192	A1	2012	Norway	Europe & Central Asia	High Income	Hospitalized person	Faeces	Short-read	Yes	Yes	No	No
51273492		VRE_study_assemblies	E. faecium	192	A1	2012	Norway	Europe & Central Asia	High Income	Hospitalized person	Faeces	Short-read	Yes	Yes	No	No
51273493		VRE_study_assemblies	E. faecium	192	A1	2012	Norway	Europe & Central Asia	High Income	Hospitalized person	Faeces	Short-read	Yes	Yes	No	No
51273494		VRE_study_assemblies	E. faecium	192	A1	2012	Norway	Europe & Central Asia	High Income		Urine	Short-read	Yes	Yes	No	No
51273495		VRE_study_assemblies	E. faecium	80	A1	2012	Norway	Europe & Central Asia	High Income	Hospitalized person	Faeces	Short-read	Yes	Yes	No	Yes
51273496		VRE_study_assemblies	E. faecium	192	A1	2012	Norway	Europe & Central Asia	High Income	Hospitalized person	Faeces	Short-read	Yes	Yes	No	No
51273497		VRE_study_assemblies	E. faecium	192	A1	2012	Norway	Europe & Central Asia	High Income	Hospitalized person	Faeces	Short-read	Yes	Yes	No	No
51273498		VRE_study_assemblies	E. faecium	192	A1	2012	Norway	Europe & Central Asia	High Income	Hospitalized person	Faeces	Short-read	Yes	Yes	No	No
51273550		VRE_study_assemblies	E. faecium	412	A1	2013	Norway	Europe & Central Asia	High Income	Hospitalized person	Faeces	Short-read	Yes
51273551		VRE_study_assemblies	E. faecium	80	A1	2015	Norway	Europe & Central Asia	High Income	Hospitalized person	Faeces	Short-read	Yes
51273552		VRE_study_assemblies	E. faecium	80	A1	2015	Norway	Europe & Central Asia	High Income	Hospitalized person	Faeces	Short-read	Yes
51273553		VRE_study_assemblies	E. faecium	17	A1	2015	Norway	Europe & Central Asia	High Income	Hospitalized person	Faeces	Short-read	Yes
51273875		VRE_study_assemblies	E. faecium	80	A1	2011	Norway	Europe & Central Asia	High Income			Short-read	Yes	Yes	No	No
51274612		VRE_study_assemblies	E. faecium	192	A1	2010	Norway	Europe & Central Asia	High Income	Hospitalized person	Blood	Short-read	Yes	Yes	No	No
51274613		VRE_study_assemblies	E. faecium	192	A1	2010	Norway	Europe & Central Asia	High Income	Hospitalized person	Faeces	Short-read	Yes	Yes	No	No
51274614		VRE_study_assemblies	E. faecium	192	A1	2010	Norway	Europe & Central Asia	High Income	Hospitalized person	Faeces	Short-read	Yes	Yes	No	No
51274615		VRE_study_assemblies	E. faecium	192	A1	2010	Norway	Europe & Central Asia	High Income	Hospitalized person	Faeces	Short-read	Yes	Yes	No	No
51274616		VRE_study_assemblies	E. faecium	192	A1	2010	Norway	Europe & Central Asia	High Income		Urine	Short-read	Yes	Yes	No	No
51274617		VRE_study_assemblies	E. faecium	192	A1	2010	Norway	Europe & Central Asia	High Income	Hospitalized person	Faeces	Short-read	Yes	Yes	No	No
51274618		VRE_study_assemblies	E. faecium	192	A1	2010	Norway	Europe & Central Asia	High Income	Hospitalized person	Faeces	Short-read	Yes	Yes	No	No
51274619		VRE_study_assemblies	E. faecium	192	A1	2010	Norway	Europe & Central Asia	High Income		Urine	Short-read	Yes	Yes	No	No
51274620		VRE_study_assemblies	E. faecium	192	A1	2010	Norway	Europe & Central Asia	High Income	Hospitalized person	Faeces	Short-read	Yes	Yes	No	No
51274621		VRE_study_assemblies	E. faecium	192	A1	2010	Norway	Europe & Central Asia	High Income		Urine	Short-read	Yes	Yes	No	No
51274622		VRE_study_assemblies	E. faecium	192	A1	2010	Norway	Europe & Central Asia	High Income	Hospitalized person	Faeces	Short-read	Yes	Yes	No	No
51274623		VRE_study_assemblies	E. faecium	192	A1	2010	Norway	Europe & Central Asia	High Income	Hospitalized person	Faeces	Short-read	Yes	Yes	No	No
51274625		VRE_study_assemblies	E. faecium	192	A1	2010	Norway	Europe & Central Asia	High Income	Hospitalized person	Clin_Site_Other	Short-read	Yes	Yes	No	No
51274626		VRE_study_assemblies	E. faecium	192	A1	2010	Norway	Europe & Central Asia	High Income	Hospitalized person	Faeces	Short-read	Yes	Yes	No	No
51274627		VRE_study_assemblies	E. faecium	192	A1	2010	Norway	Europe & Central Asia	High Income	Hospitalized person	Faeces	Short-read	Yes	Yes	No	Yes
51274628		VRE_study_assemblies	E. faecium	192	A1	2010	Norway	Europe & Central Asia	High Income	Hospitalized person	Faeces	Short-read	Yes	Yes	No	No
51274629		VRE_study_assemblies	E. faecium	192	A1	2010	Norway	Europe & Central Asia	High Income	Hospitalized person	Faeces	Short-read	Yes	Yes	No	No
51274630		VRE_study_assemblies	E. faecium	192	A1	2010	Norway	Europe & Central Asia	High Income	Hospitalized person	Faeces	Short-read	Yes	Yes	No	No
51274631		VRE_study_assemblies	E. faecium	192	A1	2010	Norway	Europe & Central Asia	High Income			Short-read	Yes	Yes	No	No
51274632		VRE_study_assemblies	E. faecium	192	A1	2010	Norway	Europe & Central Asia	High Income	Hospitalized person	Faeces	Short-read	Yes	Yes	No	No
51274633		VRE_study_assemblies	E. faecium	192	A1	2010	Norway	Europe & Central Asia	High Income	Hospitalized person	Faeces	Short-read	Yes	Yes	No	No
51274634		VRE_study_assemblies	E. faecium	192	A1	2010	Norway	Europe & Central Asia	High Income	Hospitalized person	Faeces	Short-read	Yes	Yes	No	No
51274635		VRE_study_assemblies	E. faecium	192	A1	2010	Norway	Europe & Central Asia	High Income		Urine	Short-read	Yes	Yes	No	No
51274636		VRE_study_assemblies	E. faecium	192	A1	2010	Norway	Europe & Central Asia	High Income		Urine	Short-read	Yes	Yes	No	No
51274637		VRE_study_assemblies	E. faecium	192	A1	2010	Norway	Europe & Central Asia	High Income	Hospitalized person	Faeces	Short-read	Yes	Yes	No	No
51274638		VRE_study_assemblies	E. faecium	192	A1	2010	Norway	Europe & Central Asia	High Income	Hospitalized person	Faeces	Short-read	Yes	Yes	No	No
51274639		VRE_study_assemblies	E. faecium	192	A1	2010	Norway	Europe & Central Asia	High Income	Hospitalized person	Faeces	Short-read	Yes	Yes	No	No
51274640		VRE_study_assemblies	E. faecium	192	A1	2010	Norway	Europe & Central Asia	High Income		Urine	Short-read	Yes	Yes	No	No
51274641		VRE_study_assemblies	E. faecium	192	A1	2010	Norway	Europe & Central Asia	High Income	Hospitalized person	Faeces	Short-read	Yes	Yes	No	No
51274642		VRE_study_assemblies	E. faecium	192	A1	2010	Norway	Europe & Central Asia	High Income	Hospitalized person	Faces	Long-read	Yes	Yes	No	No
51274643		VRE_study_assemblies	E. faecium	117	A1	2014	Norway	Europe & Central Asia	High Income	Hospitalized person	Faeces	Short-read	Yes	Yes	No	Yes
51276488		VRE_study_assemblies	E. faecium	117	A1	2014	Norway	Europe & Central Asia	High Income	Hospitalized person	Blood	Long-read	No	Yes	No	No
51276490		VRE_study_assemblies	E. faecium	192	A1	2014	Norway	Europe & Central Asia	High Income	Hospitalized person	Blood	Short-read	No	Yes	No	Yes
51276491		VRE_study_assemblies	E. faecium	203	A1	2014	Norway	Europe & Central Asia	High Income	Hospitalized person	Blood	Short-read	No	Yes	No	No
51276492		VRE_study_assemblies	E. faecium	17	A1	2014	Norway	Europe & Central Asia	High Income	Hospitalized person	Blood	Short-read	No	Yes	No	No
51276494		VRE_study_assemblies	E. faecium	203	A1	2014	Norway	Europe & Central Asia	High Income	Hospitalized person	Blood	Short-read	No	Yes	No	No
51276495		VRE_study_assemblies	E. faecium	203	A1	2014	Norway	Europe & Central Asia	High Income	Hospitalized person	Blood	Short-read	No	Yes	No	No
51276496		VRE_study_assemblies	E. faecium	192	A1	2014	Norway	Europe & Central Asia	High Income	Hospitalized person	Blood	Short-read	No	Yes	No	No
51276497		VRE_study_assemblies	E. faecium	117	A1	2014	Norway	Europe & Central Asia	High Income	Hospitalized person	Blood	Short-read	No	Yes	No	Yes
51276498		VRE_study_assemblies	E. faecium	192	A1	2014	Norway	Europe & Central Asia	High Income	Hospitalized person	Blood	Short-read	No	Yes	No	Yes
51276499		VRE_study_assemblies	E. faecium	203	A1	2014	Norway	Europe & Central Asia	High Income	Hospitalized person	Blood	Short-read	No	Yes	No	Yes
51276500		VRE_study_assemblies	E. faecium	80	A1	2014	Norway	Europe & Central Asia	High Income	Hospitalized person	Blood	Short-read	No	Yes	No	No
51276501		VRE_study_assemblies	E. faecium	203	A1	2014	Norway	Europe & Central Asia	High Income	Hospitalized person	Blood	Short-read	No	Yes	No	No
51276502		VRE_study_assemblies	E. faecium	117	A1	2014	Norway	Europe & Central Asia	High Income	Hospitalized person	Blood	Short-read	No	Yes	No	No
51276507		VRE_study_assemblies	E. faecium	192	A1	2011	Norway	Europe & Central Asia	High Income	Hospitalized person	Blood	Short-read	Yes	Yes	No	No
51276508		VRE_study_assemblies	E. faecium	80	A1	2011	Norway	Europe & Central Asia	High Income	Hospitalized person	Faeces	Short-read	Yes	Yes	No	Yes
51276509		VRE_study_assemblies	E. faecium	18	A1	2012	Norway	Europe & Central Asia	High Income	Hospitalized person	Blood	Long-read	Yes	Yes	No	No
51276510		VRE_study_assemblies	E. faecium	80	A1	2014	Norway	Europe & Central Asia	High Income		Urine	Short-read	Yes	Yes	No	Yes
51276511		VRE_study_assemblies	E. faecium	117	A1	2014	Norway	Europe & Central Asia	High Income	Hospitalized person	Faeces	Short-read	Yes	Yes	No	Yes
51276512		VRE_study_assemblies	E. faecium	117	A1	2014	Norway	Europe & Central Asia	High Income	Hospitalized person	Faeces	Short-read	Yes	Yes	No	Yes
51276513		VRE_study_assemblies	E. faecium	2063	A1	2015	Norway	Europe & Central Asia	High Income	Hospitalized person	Faeces	Short-read	Yes	Yes	No	No
51276514		VRE_study_assemblies	E. faecium	203	A1	2015	Norway	Europe & Central Asia	High Income	Hospitalized person	Clin_Site_Other	Short-read	Yes	Yes	No	Yes
51276515		VRE_study_assemblies	E. faecium	203	A1	2011	Norway	Europe & Central Asia	High Income	Hospitalized person	Faeces	Short-read	Yes
51276517		VRE_study_assemblies	E. faecium	203	A1	2015	Norway	Europe & Central Asia	High Income	Hospitalized person	Faeces	Short-read	Yes	Yes	No	Yes
51280801		VRE_study_assemblies	E. faecium	203	A1	2014	Norway	Europe & Central Asia	High Income	Hospitalized person	Blood	Short-read	No	Yes	No	Yes
51280802		VRE_study_assemblies	E. faecium	80	A1	2014	Norway	Europe & Central Asia	High Income	Hospitalized person	Blood	Short-read	No	Yes	No	No
51296109		VRE_study_assemblies	E. faecium	80	A1	2010	Norway	Europe & Central Asia	High Income	Hospitalized person	Clin_Site_Other	Short-read	Yes	Yes	No	No
51296110		VRE_study_assemblies	E. faecium	203	A1	2014	Norway	Europe & Central Asia	High Income	Hospitalized person	Faeces	Short-read	Yes	Yes	No	Yes
K59_16		VRE_study_assemblies	E. faecium	440	A1	2008	Norway	Europe & Central Asia	High Income	Hospitalized person	Blood	Short-read	No	Yes	No	Yes
K59_17		VRE_study_assemblies	E. faecium	22	A1	2008	Norway	Europe & Central Asia	High Income	Hospitalized person	Blood	Short-read	No	No	No	No
K59_18		VRE_study_assemblies	E. faecium	574	A1	2008	Norway	Europe & Central Asia	High Income	Hospitalized person	Blood	Short-read	No	Yes	No	No
K59_19		VRE_study_assemblies	E. lactis	296	non-B1	2008	Norway	Europe & Central Asia	High Income	Hospitalized person	Blood	Short-read	No	Yes	No	No
K59_20		VRE_study_assemblies	E. faecium	203	A1	2008	Norway	Europe & Central Asia	High Income	Hospitalized person	Blood	Short-read	No	Yes	No	Yes
K59_21		VRE_study_assemblies	E. faecium	203	A1	2008	Norway	Europe & Central Asia	High Income	Hospitalized person	Blood	Short-read	No	Yes	No	Yes
K59_22		VRE_study_assemblies	E. faecium	78	A1	2008	Norway	Europe & Central Asia	High Income	Hospitalized person	Blood	Short-read	No	Yes	No	No
K59_23		VRE_study_assemblies	E. faecium	203	A1	2008	Norway	Europe & Central Asia	High Income	Hospitalized person	Blood	Short-read	No	Yes	No	Yes
K59_25		VRE_study_assemblies	E. faecium	203	A1	2008	Norway	Europe & Central Asia	High Income	Hospitalized person	Blood	Short-read	No	Yes	No	Yes
K59_26		VRE_study_assemblies	E. lactis	94	non-B1	2008	Norway	Europe & Central Asia	High Income	Hospitalized person	Blood	Short-read	No	No	No	No
K59_27		VRE_study_assemblies	E. faecium	17	A1	2008	Norway	Europe & Central Asia	High Income	Hospitalized person	Blood	Short-read	No	Yes	No	Yes
K59_28		VRE_study_assemblies	E. faecium	17	A1	2008	Norway	Europe & Central Asia	High Income	Hospitalized person	Blood	Short-read	No	No	No	No
K59_29		VRE_study_assemblies	E. faecium	203	A1	2008	Norway	Europe & Central Asia	High Income	Hospitalized person	Blood	Short-read	No	Yes	No	No
K59_30		VRE_study_assemblies	E. faecium	192	A1	2008	Norway	Europe & Central Asia	High Income	Hospitalized person	Blood	Short-read	No	Yes	No	No
K59_31		VRE_study_assemblies	E. faecium	1421	A1	2008	Norway	Europe & Central Asia	High Income	Hospitalized person	Blood	Short-read	No	Yes	No	Yes
K59_32		VRE_study_assemblies	E. faecium	203	A1	2008	Norway	Europe & Central Asia	High Income	Hospitalized person	Blood	Short-read	No	Yes	No	No
K59_33		VRE_study_assemblies	E. faecium	203	A1	2008	Norway	Europe & Central Asia	High Income	Hospitalized person	Blood	Short-read	No	Yes	No	Yes
K59_34		VRE_study_assemblies	E. faecium	192	A1	2008	Norway	Europe & Central Asia	High Income	Hospitalized person	Blood	Short-read	No	Yes	No	No
K59_35		VRE_study_assemblies	E. faecium	203	A1	2008	Norway	Europe & Central Asia	High Income	Hospitalized person	Blood	Short-read	No	Yes	No	Yes
K59_36		VRE_study_assemblies	E. faecium	575	A1	2008	Norway	Europe & Central Asia	High Income	Hospitalized person	Blood	Short-read	No	No	No	Yes
K59_37		VRE_study_assemblies	E. faecium	203	A1	2008	Norway	Europe & Central Asia	High Income	Hospitalized person	Blood	Short-read	No	Yes	No	Yes
K59_40		VRE_study_assemblies	E. faecium	203	A1	2008	Norway	Europe & Central Asia	High Income	Hospitalized person	Blood	Short-read	No	Yes	No	Yes
K59_41		VRE_study_assemblies	E. faecium	203	A1	2008	Norway	Europe & Central Asia	High Income	Hospitalized person	Blood	Short-read	No	Yes	No	Yes
K59_42		VRE_study_assemblies	E. faecium	192	A1	2008	Norway	Europe & Central Asia	High Income	Hospitalized person	Blood	Short-read	No	Yes	No	Yes
K59_43		VRE_study_assemblies	E. faecium	192	A1	2008	Norway	Europe & Central Asia	High Income	Hospitalized person	Blood	Short-read	No	Yes	No	Yes
K59_44		VRE_study_assemblies	E. faecium	32	A1	2008	Norway	Europe & Central Asia	High Income	Hospitalized person	Blood	Short-read	No	No	No	No
K59_46		VRE_study_assemblies	E. faecium	533	A1	2008	Norway	Europe & Central Asia	High Income	Hospitalized person	Blood	Short-read	No	No	No	No
K59_48		VRE_study_assemblies	E. lactis	94	non-B1	2008	Norway	Europe & Central Asia	High Income	Hospitalized person	Blood	Short-read	No	No	No	No
K59_49		VRE_study_assemblies	E. faecium	32	A1	2008	Norway	Europe & Central Asia	High Income	Hospitalized person	Blood	Short-read	No	No	No	No
K59_50		VRE_study_assemblies	E. faecium	202	A1	2008	Norway	Europe & Central Asia	High Income	Hospitalized person	Blood	Short-read	No	Yes	No	No
K59_51		VRE_study_assemblies	E. faecium	18	A1	2008	Norway	Europe & Central Asia	High Income	Hospitalized person	Blood	Short-read	No	Yes	No	Yes
K59_52		VRE_study_assemblies	E. lactis	576	non-B1	2008	Norway	Europe & Central Asia	High Income	Hospitalized person	Blood	Short-read	No	No	No	No
K59_53		VRE_study_assemblies	E. faecium	132	A1	2008	Norway	Europe & Central Asia	High Income	Hospitalized person	Blood	Short-read	No	Yes	No	No
K59_54		VRE_study_assemblies	E. faecium	203	A1	2008	Norway	Europe & Central Asia	High Income	Hospitalized person	Blood	Short-read	No	Yes	No	Yes
K59_55		VRE_study_assemblies	E. faecium	279	A1	2008	Norway	Europe & Central Asia	High Income	Hospitalized person	Blood	Short-read	No	Yes	No	Yes
K59_56		VRE_study_assemblies	E. faecium	203	A1	2008	Norway	Europe & Central Asia	High Income	Hospitalized person	Blood	Short-read	No	Yes	No	No
K59_57		VRE_study_assemblies	E. faecium	38	non-A1	2008	Norway	Europe & Central Asia	High Income	Hospitalized person	Blood	Short-read	No	No	No	No
K59_58		VRE_study_assemblies	E. faecium	132	A1	2008	Norway	Europe & Central Asia	High Income	Hospitalized person	Blood	Short-read	No	Yes	No	Yes
K59-59		VRE_study_assemblies	E. faecium	203	A1	2008	Norway	Europe & Central Asia	High Income	Hospitalized person	Blood	Long-read	No	Yes	No	Yes
K59-60		VRE_study_assemblies	E. faecium	203	A1	2008	Norway	Europe & Central Asia	High Income	Hospitalized person	Blood	Long-read	No	No	No	Yes
K59_62		VRE_study_assemblies	E. faecium	282	A1	2008	Norway	Europe & Central Asia	High Income	Hospitalized person	Blood	Short-read	No	Yes	No	No
K59_63		VRE_study_assemblies	E. faecium	17	A1	2008	Norway	Europe & Central Asia	High Income	Hospitalized person	Blood	Short-read	No	Yes	No	Yes
K59_64		VRE_study_assemblies	E. faecium	17	A1	2008	Norway	Europe & Central Asia	High Income	Hospitalized person	Blood	Short-read	No	Yes	No	Yes
K59_65		VRE_study_assemblies	E. faecium	17	A1	2008	Norway	Europe & Central Asia	High Income	Hospitalized person	Blood	Short-read	No	Yes	No	Yes
K59_66		VRE_study_assemblies	E. faecium	18	A1	2008	Norway	Europe & Central Asia	High Income	Hospitalized person	Blood	Short-read	No	Yes	No	No
K59_67		VRE_study_assemblies	E. faecium	18	A1	2008	Norway	Europe & Central Asia	High Income	Hospitalized person	Blood	Short-read	No	Yes	No	No
K59-68		VRE_study_assemblies	E. faecium	203	A1	2008	Norway	Europe & Central Asia	High Income	Hospitalized person	Blood	Long-read	No	Yes	No	Yes
K59_69		VRE_study_assemblies	E. faecium	18	A1	2008	Norway	Europe & Central Asia	High Income	Hospitalized person	Blood	Short-read	No	Yes	No	No
K59_70		VRE_study_assemblies	E. faecium	18	A1	2008	Norway	Europe & Central Asia	High Income	Hospitalized person	Blood	Short-read	No	Yes	No	No
K59_71		VRE_study_assemblies	E. faecium	203	A1	2008	Norway	Europe & Central Asia	High Income	Hospitalized person	Blood	Short-read	No	Yes	No	Yes
K59_72		VRE_study_assemblies	E. faecium	203	A1	2008	Norway	Europe & Central Asia	High Income	Hospitalized person	Blood	Short-read	No	Yes	No	No
K59_73		VRE_study_assemblies	E. faecium	440	A1	2008	Norway	Europe & Central Asia	High Income	Hospitalized person	Blood	Short-read	No	Yes	No	Yes
K59_74		VRE_study_assemblies	E. faecium	18	A1	2008	Norway	Europe & Central Asia	High Income	Hospitalized person	Blood	Short-read	No	Yes	No	No
K59_75		VRE_study_assemblies	E. faecium	203	A1	2008	Norway	Europe & Central Asia	High Income	Hospitalized person	Blood	Short-read	No	Yes	No	No
K59_76		VRE_study_assemblies	E. faecium	18	A1	2008	Norway	Europe & Central Asia	High Income	Hospitalized person	Blood	Short-read	No	Yes	No	No
K59_77		VRE_study_assemblies	E. faecium	78	A1	2008	Norway	Europe & Central Asia	High Income	Hospitalized person	Blood	Short-read	No	Yes	No	Yes
K59_78		VRE_study_assemblies	E. faecium	78	A1	2008	Norway	Europe & Central Asia	High Income	Hospitalized person	Blood	Short-read	No	Yes	No	Yes
K59_79		VRE_study_assemblies	E. faecium	203	A1	2008	Norway	Europe & Central Asia	High Income	Hospitalized person	Blood	Short-read	No	Yes	No	No
K59_80		VRE_study_assemblies	E. faecium	203	A1	2008	Norway	Europe & Central Asia	High Income	Hospitalized person	Blood	Short-read	No	Yes	No	Yes
K59_81		VRE_study_assemblies	E. faecium	203	A1	2008	Norway	Europe & Central Asia	High Income	Hospitalized person	Blood	Short-read	No	Yes	No	Yes
K60_1		VRE_study_assemblies	E. faecium	203	A1	2008	Norway	Europe & Central Asia	High Income	Hospitalized person	Blood	Short-read	No	Yes	No	No
K60_10		VRE_study_assemblies	E. faecium	17	A1	2008	Norway	Europe & Central Asia	High Income	Hospitalized person	Blood	Short-read	No	Yes	No	Yes
K60_12		VRE_study_assemblies	E. faecium	192	A1	2008	Norway	Europe & Central Asia	High Income	Hospitalized person	Blood	Short-read	No	Yes	No	Yes
K60_13		VRE_study_assemblies	E. faecium	17	A1	2008	Norway	Europe & Central Asia	High Income	Hospitalized person	Blood	Short-read	No	Yes	No	Yes
K60-14		VRE_study_assemblies	E. faecium	192	A1	2008	Norway	Europe & Central Asia	High Income	Hospitalized person	Blood	Long-read	No	Yes	No	Yes
K60_15		VRE_study_assemblies	E. faecium	18	A1	2008	Norway	Europe & Central Asia	High Income	Hospitalized person	Blood	Short-read	No	Yes	No	No
K60_16		VRE_study_assemblies	E. faecium	17	A1	2008	Norway	Europe & Central Asia	High Income	Hospitalized person	Blood	Short-read	No	Yes	No	Yes
K60_17		VRE_study_assemblies	E. faecium	17	A1	2008	Norway	Europe & Central Asia	High Income	Hospitalized person	Blood	Short-read	No	Yes	No	No
K60_18		VRE_study_assemblies	E. faecium	17	A1	2008	Norway	Europe & Central Asia	High Income	Hospitalized person	Blood	Short-read	No	Yes	No	Yes
K60_19		VRE_study_assemblies	E. faecium	17	A1	2008	Norway	Europe & Central Asia	High Income	Hospitalized person	Blood	Short-read	No	Yes	No	Yes
K60_2		VRE_study_assemblies	E. faecium	52	non-A1	2008	Norway	Europe & Central Asia	High Income	Hospitalized person	Blood	Short-read	No	No	No	No
K60_20		VRE_study_assemblies	E. faecium	17	A1	2008	Norway	Europe & Central Asia	High Income	Hospitalized person	Blood	Short-read	No	Yes	No	Yes
K60_21		VRE_study_assemblies	E. lactis	580	non-B1	2008	Norway	Europe & Central Asia	High Income	Hospitalized person	Blood	Short-read	No	No	No	No
K60_22		VRE_study_assemblies	E. faecium	202	A1	2008	Norway	Europe & Central Asia	High Income	Hospitalized person	Blood	Short-read	No	Yes	No	Yes
K60_23		VRE_study_assemblies	E. faecium	202	A1	2008	Norway	Europe & Central Asia	High Income	Hospitalized person	Blood	Short-read	No	Yes	No	Yes
K60_24		VRE_study_assemblies	E. faecium	202	A1	2008	Norway	Europe & Central Asia	High Income	Hospitalized person	Blood	Short-read	No	Yes	No	Yes
K60_25		VRE_study_assemblies	E. faecium	581	non-A1	2008	Norway	Europe & Central Asia	High Income	Hospitalized person	Blood	Short-read	No	No	No	No
K60_26		VRE_study_assemblies	E. faecium	202	A1	2008	Norway	Europe & Central Asia	High Income	Hospitalized person	Blood	Short-read	No	Yes	No	Yes
K60_27		VRE_study_assemblies	E. faecium	18	A1	2008	Norway	Europe & Central Asia	High Income	Hospitalized person	Blood	Short-read	No	Yes	No	No
K60_29		VRE_study_assemblies	E. faecium	19	A1	2008	Norway	Europe & Central Asia	High Income	Hospitalized person	Blood	Short-read	No	Yes	No	No
K60_3		VRE_study_assemblies	E. faecium	202	A1	2008	Norway	Europe & Central Asia	High Income	Hospitalized person	Blood	Short-read	No	Yes	No	Yes
K60_30		VRE_study_assemblies	E. faecium	17	A1	2008	Norway	Europe & Central Asia	High Income	Hospitalized person	Blood	Short-read	No	Yes	No	Yes
K60_31		VRE_study_assemblies	E. faecium	203	A1	2008	Norway	Europe & Central Asia	High Income	Hospitalized person	Blood	Short-read	No	Yes	No	Yes
K60_32		VRE_study_assemblies	E. faecium	203	A1	2008	Norway	Europe & Central Asia	High Income	Hospitalized person	Blood	Short-read	No	Yes	No	Yes
K60_33		VRE_study_assemblies	E. faecium	17	A1	2008	Norway	Europe & Central Asia	High Income	Hospitalized person	Blood	Short-read	No	Yes	No	No
K60_35		VRE_study_assemblies	E. faecium	203	A1	2008	Norway	Europe & Central Asia	High Income	Hospitalized person	Blood	Short-read	No	Yes	No	Yes
K60_36		VRE_study_assemblies	E. faecium	18	A1	2008	Norway	Europe & Central Asia	High Income	Hospitalized person	Blood	Short-read	No	Yes	No	No
K60_37		VRE_study_assemblies	E. faecium	17	A1	2008	Norway	Europe & Central Asia	High Income	Hospitalized person	Blood	Short-read	No	Yes	No	Yes
K60_38		VRE_study_assemblies	E. faecium	17	A1	2008	Norway	Europe & Central Asia	High Income	Hospitalized person	Blood	Short-read	No	Yes	No	Yes
K60-39		VRE_study_assemblies	E. faecium	192	A1	2008	Norway	Europe & Central Asia	High Income	Hospitalized person	Blood	Long-read	No	Yes	No	Yes
K60_4		VRE_study_assemblies	E. faecium	203	A1	2008	Norway	Europe & Central Asia	High Income	Hospitalized person	Blood	Short-read	No	Yes	No	Yes
K60_40		VRE_study_assemblies	E. faecium	202	A1	2008	Norway	Europe & Central Asia	High Income	Hospitalized person	Blood	Short-read	No	Yes	No	Yes
K60_42		VRE_study_assemblies	E. faecium	22	A1	2008	Norway	Europe & Central Asia	High Income	Hospitalized person	Blood	Short-read	No	No	No	No
K60_43		VRE_study_assemblies	E. faecium	18	A1	2008	Norway	Europe & Central Asia	High Income	Hospitalized person	Blood	Short-read	No	Yes	No	No
K60_5		VRE_study_assemblies	E. faecium	202	A1	2008	Norway	Europe & Central Asia	High Income	Hospitalized person	Blood	Short-read	No	Yes	No	Yes
K60_6		VRE_study_assemblies	E. faecium	203	A1	2008	Norway	Europe & Central Asia	High Income	Hospitalized person	Blood	Short-read	No	Yes	No	No
K60_7		VRE_study_assemblies	E. faecium	578	A1	2008	Norway	Europe & Central Asia	High Income	Hospitalized person	Blood	Short-read	No	Yes	No	No
K60_8		VRE_study_assemblies	E. faecium	17	A1	2008	Norway	Europe & Central Asia	High Income	Hospitalized person	Blood	Short-read	No	Yes	No	Yes
K60_9		VRE_study_assemblies	E. lactis	579	non-B1	2008	Norway	Europe & Central Asia	High Income	Hospitalized person	Blood	Short-read	No	No	No	No
TUH_2_19		VRE_study_assemblies	E. faecium	17	A1	1996	Norway	Europe & Central Asia	High Income	Hospitalized person	Clin_Site_Other	Short-read	Yes	Yes	No	No
TUH_2_18		VRE_study_assemblies	E. faecium	17	A1	1996	Norway	Europe & Central Asia	High Income	Hospitalized person	Urine	Long-read	Yes	Yes	No	No
2020_523		Marine_Efm_assemblies	E. faecium	80	A1	2020	Norway	Europe & Central Asia	High Income	Marine	Blue mussel	Short-read	No	Yes	No	No
2020_324_5		Marine_Efm_assemblies	E. lactis	1484	B1	2020	Norway	Europe & Central Asia	High Income	Marine	Blue mussel	Short-read	No	No	No	No
2020_975_2		Marine_Efm_assemblies	E. faecium	2081	non-A1	2020	Norway	Europe & Central Asia	High Income	Marine	Blue mussel	Short-read	No	No	No	No
2016_1241		Marine_Efm_assemblies	E. faecium	2007	non-A1	2016	Norway	Europe & Central Asia	High Income	Marine	Great scallop	Short-read	No	No	No	No
2020_755_3		Marine_Efm_assemblies	E. faecium	117	A1	2020	Norway	Europe & Central Asia	High Income	Marine	Blue mussel	Short-read	No	Yes	No	Yes
2020_756_3		Marine_Efm_assemblies	E. faecium	117	A1	2020	Norway	Europe & Central Asia	High Income	Marine	Blue mussel	Short-read	No	Yes	No	Yes
51501847		Marine_Efm_assemblies	E. faecium	738	A1	2016	Norway	Europe & Central Asia	High Income	Marine	Blue mussel	Short-read	No	No	No	No
51501848		Marine_Efm_assemblies	E. faecium	738	A1	2016	Norway	Europe & Central Asia	High Income	Marine	Blue mussel	Short-read	No	No	No	No
51501849		Marine_Efm_assemblies	E. faecium	1931	non-A1	2016	Norway	Europe & Central Asia	High Income	Marine	Blue mussel	Short-read	No	No	No	No
51501850		Marine_Efm_assemblies	E. faecium	123	non-A1	2016	Norway	Europe & Central Asia	High Income	Marine	European flat oyster	Short-read	No	No	No	No
51501851		Marine_Efm_assemblies	E. faecium	640	non-A1	2016	Norway	Europe & Central Asia	High Income	Marine	Great scallop	Short-read	No	No	No	No
51501852		Marine_Efm_assemblies	E. faecium	32	A1	2016	Norway	Europe & Central Asia	High Income	Marine	Blue mussel	Short-read	No	No	No	No
51501853		Marine_Efm_assemblies	E. faecium	2168	non-A1	2016	Norway	Europe & Central Asia	High Income	Marine	Blue mussel	Short-read	No	No	No	No
51501854		Marine_Efm_assemblies	E. faecium	646	non-A1	2016	Norway	Europe & Central Asia	High Income	Marine	European flat oyster	Short-read	No	No	No	No
51501855		Marine_Efm_assemblies	E. faecium	646	non-A1	2016	Norway	Europe & Central Asia	High Income	Marine	European flat oyster	Short-read	No	No	No	No
51501856		Marine_Efm_assemblies	E. faecium	22	A1	2016	Norway	Europe & Central Asia	High Income	Marine	Blue mussel	Short-read	No	No	No	No
51501857		Marine_Efm_assemblies	E. lactis	1206	non-B1	2016	Norway	Europe & Central Asia	High Income	Marine	European flat oyster	Short-read	No	No	No	No
51501858		Marine_Efm_assemblies	E. faecium	2169	A1	2016	Norway	Europe & Central Asia	High Income	Marine	Blue mussel	Short-read	No	No	No	No
51501859		Marine_Efm_assemblies	E. faecium	2067	A1	2016	Norway	Europe & Central Asia	High Income	Marine	Blue mussel	Short-read	No	No	No	No
51501860		Marine_Efm_assemblies	E. faecium	32	A1	2016	Norway	Europe & Central Asia	High Income	Marine	Blue mussel	Short-read	No	No	No	No
51501861		Marine_Efm_assemblies	E. faecium	22	A1	2016	Norway	Europe & Central Asia	High Income	Marine	European flat oyster	Short-read	No	No	No	No
51501862		Marine_Efm_assemblies	E. faecium	2170	A1	2016	Norway	Europe & Central Asia	High Income	Marine	Blue mussel	Short-read	No	No	No	No
51501863		Marine_Efm_assemblies	E. lactis	361	non-B1	2016	Norway	Europe & Central Asia	High Income	Marine	Blue mussel	Short-read	No	No	No	No
51501864		Marine_Efm_assemblies	E. faecium	627	A1	2016	Norway	Europe & Central Asia	High Income	Marine	Blue mussel	Short-read	No	No	No	No
51501865		Marine_Efm_assemblies	E. faecium	1045	non-A1	2016	Norway	Europe & Central Asia	High Income	Marine	Blue mussel	Short-read	No	No	No	No
51501866		Marine_Efm_assemblies	E. faecium	70	non-A1	2016	Norway	Europe & Central Asia	High Income	Marine	European flat oyster	Short-read	No	No	No	No
51501867		Marine_Efm_assemblies	E. faecium	639	non-A1	2016	Norway	Europe & Central Asia	High Income	Marine	Blue mussel	Short-read	No	No	No	No
51501868		Marine_Efm_assemblies	E. faecium	2171	A1	2016	Norway	Europe & Central Asia	High Income	Marine	Great scallop	Short-read	No	No	No	No
51501869		Marine_Efm_assemblies	E. faecium	671	non-A1	2016	Norway	Europe & Central Asia	High Income	Marine	Blue mussel	Short-read	No	No	No	No
51501870		Marine_Efm_assemblies	E. faecium	32	A1	2016	Norway	Europe & Central Asia	High Income	Marine	Blue mussel	Short-read	No	No	No	No
51503745		Marine_Efm_assemblies	E. faecium	301	non-A1	2019	Norway	Europe & Central Asia	High Income	Marine	Blue mussel	Short-read	No	No	No	No
51503747		Marine_Efm_assemblies	E. lactis	94	non-B1	2019	Norway	Europe & Central Asia	High Income	Marine	Blue mussel	Short-read	No	No	No	No
51503748		Marine_Efm_assemblies	E. lactis	94	non-B1	2019	Norway	Europe & Central Asia	High Income	Marine	Blue mussel	Short-read	No	No	No	No
51503749		Marine_Efm_assemblies	E. lactis	834	B1	2019	Norway	Europe & Central Asia	High Income	Marine	Blue mussel	Short-read	No	No	No	No
51503750		Marine_Efm_assemblies	E. lactis	328	B1	2019	Norway	Europe & Central Asia	High Income	Marine	Blue mussel	Short-read	No	No	No	No
51503752		Marine_Efm_assemblies	E. faecium	10	non-A1	2020	Norway	Europe & Central Asia	High Income	Marine	Blue mussel	Short-read	No	No	No	No
51503753		Marine_Efm_assemblies	E. faecium	2078	non-A1	2020	Norway	Europe & Central Asia	High Income	Marine	Blue mussel	Short-read	No	No	No	No
51503755		Marine_Efm_assemblies	E. faecium	2173	non-A1	2020	Norway	Europe & Central Asia	High Income	Marine	Blue mussel	Short-read	No	No	No	No
51503756		Marine_Efm_assemblies	E. lactis	239	B1	2020	Norway	Europe & Central Asia	High Income	Marine	Blue mussel	Short-read	No	No	No	No
51503757		Marine_Efm_assemblies	E. faecium	-	non-A1	2020	Norway	Europe & Central Asia	High Income	Marine	Great scallop	Short-read	No	No	No	No
51503758		Marine_Efm_assemblies	E. faecium	-	non-A1	2020	Norway	Europe & Central Asia	High Income	Marine	Great scallop	Short-read	No	No	No	No
51503760		Marine_Efm_assemblies	E. lactis	583	non-B1	2020	Norway	Europe & Central Asia	High Income	Marine	Blue mussel	Short-read	No	No	No	No
51503761		Marine_Efm_assemblies	E. lactis	361	non-B1	2020	Norway	Europe & Central Asia	High Income	Marine	Great scallop	Short-read	No	No	No	No
51503762		Marine_Efm_assemblies	E. faecium	22	A1	2020	Norway	Europe & Central Asia	High Income	Marine	Blue mussel	Short-read	No	No	No	No
51503764		Marine_Efm_assemblies	E. lactis	580	non-B1	2020	Norway	Europe & Central Asia	High Income	Marine	Blue mussel	Short-read	No	No	No	No
51503765		Marine_Efm_assemblies	E. lactis	94	non-B1	2020	Norway	Europe & Central Asia	High Income	Marine	Blue mussel	Short-read	No	No	No	No
51503766		Marine_Efm_assemblies	E. lactis	994	non-B1	2020	Norway	Europe & Central Asia	High Income	Marine	Blue mussel	Short-read	No	No	No	No
51503767		Marine_Efm_assemblies	E. lactis	361	non-B1	2020	Norway	Europe & Central Asia	High Income	Marine	Blue mussel	Short-read	No	No	No	No
51503768		Marine_Efm_assemblies	E. faecium	159	A1	2020	Norway	Europe & Central Asia	High Income	Marine	Blue mussel	Short-read	No	No	No	No
51503769		Marine_Efm_assemblies	E. faecium	679	A1	2020	Norway	Europe & Central Asia	High Income	Marine	Blue mussel	Short-read	No	No	No	No
51503770		Marine_Efm_assemblies	E. faecium	2078	non-A1	2020	Norway	Europe & Central Asia	High Income	Marine	Blue mussel	Short-read	No	No	No	No
51505135		Marine_Efm_assemblies	E. faecium	123	non-A1	2016	Norway	Europe & Central Asia	High Income	Marine	Blue mussel	Short-read	No	No	No	No
51505138		Marine_Efm_assemblies	E. faecium	2175	non-A1	2020	Norway	Europe & Central Asia	High Income	Marine	Blue mussel	Short-read	No	No	No	No
51505139		Marine_Efm_assemblies	E. lactis	361	non-B1	2020	Norway	Europe & Central Asia	High Income	Marine	Great scallop	Short-read	No	No	No	No
2016_1031_1		Marine_Efm_assemblies	E. lactis	361	non-B1	2016	Norway	Europe & Central Asia	High Income	Marine	Blue mussel	Short-read	No	No	No	No
2016_1063_1		Marine_Efm_assemblies	E. lactis	580	non-B1	2016	Norway	Europe & Central Asia	High Income	Marine	Blue mussel	Short-read	No	No	No	No
2016_1072_1		Marine_Efm_assemblies	E. lactis	96	non-B1	2016	Norway	Europe & Central Asia	High Income	Marine	Blue mussel	Short-read	No	No	No	No
2016_1076_1		Marine_Efm_assemblies	E. faecium	2066	A1	2016	Norway	Europe & Central Asia	High Income	Marine	Blue mussel	Short-read	No	No	No	No
2016_1098		Marine_Efm_assemblies	E. faecium	22	A1	2016	Norway	Europe & Central Asia	High Income	Marine	Blue mussel	Short-read	No	No	No	No
2016_1129_1		Marine_Efm_assemblies	E. lactis	296	non-B1	2016	Norway	Europe & Central Asia	High Income	Marine	Blue mussel	Short-read	No	No	No	No
2016_1168_1		Marine_Efm_assemblies	E. faecium	22	A1	2016	Norway	Europe & Central Asia	High Income	Marine	Blue mussel	Short-read	No	No	No	No
2016_1176		Marine_Efm_assemblies	E. faecium	2067	A1	2016	Norway	Europe & Central Asia	High Income	Marine	European flat oyster	Short-read	No	No	No	No
2016_1177_1		Marine_Efm_assemblies	E. faecium	2068	A1	2016	Norway	Europe & Central Asia	High Income	Marine	Blue mussel	Short-read	No	No	No	No
2016_1198_1		Marine_Efm_assemblies	E. lactis	94	non-B1	2016	Norway	Europe & Central Asia	High Income	Marine	Blue mussel	Short-read	No	No	No	No
2016_1211_1		Marine_Efm_assemblies	E. faecium	29	non-A1	2016	Norway	Europe & Central Asia	High Income	Marine	Blue mussel	Short-read	No	No	No	No
2016_1296		Marine_Efm_assemblies	E. lactis	94	non-B1	2016	Norway	Europe & Central Asia	High Income	Marine	Blue mussel	Short-read	No	No	No	No
2016_1331		Marine_Efm_assemblies	E. faecium	22	A1	2016	Norway	Europe & Central Asia	High Income	Marine	Blue mussel	Short-read	No	No	No	No
2016_1375		Marine_Efm_assemblies	E. lactis	328	B1	2016	Norway	Europe & Central Asia	High Income	Marine	Blue mussel	Short-read	No	No	No	No
2016_199		Marine_Efm_assemblies	E. lactis	1939	B1	2016	Norway	Europe & Central Asia	High Income	Marine	European flat oyster	Short-read	No	No	No	No
2016_204		Marine_Efm_assemblies	E. lactis	328	B1	2016	Norway	Europe & Central Asia	High Income	Marine	Blue mussel	Short-read	No	No	No	No
2016_260		Marine_Efm_assemblies	E. lactis	583	non-B1	2016	Norway	Europe & Central Asia	High Income	Marine	Blue mussel	Short-read	No	No	No	No
2016_319_1		Marine_Efm_assemblies	E. lactis	361	non-B1	2016	Norway	Europe & Central Asia	High Income	Marine	European flat oyster	Short-read	No	No	No	No
2016_374		Marine_Efm_assemblies	E. lactis	39	non-B1	2016	Norway	Europe & Central Asia	High Income	Marine	European flat oyster	Short-read	No	No	No	No
2016_375		Marine_Efm_assemblies	E. faecium	2065	non-A1	2016	Norway	Europe & Central Asia	High Income	Marine	Blue mussel	Short-read	No	No	No	No
2016_376		Marine_Efm_assemblies	E. lactis	94	non-B1	2016	Norway	Europe & Central Asia	High Income	Marine	Blue mussel	Short-read	No	No	No	No
2016_439_1		Marine_Efm_assemblies	E. faecium	22	A1	2016	Norway	Europe & Central Asia	High Income	Marine	Great scallop	Short-read	No	No	No	No
2016_441_1		Marine_Efm_assemblies	E. faecium	10	non-A1	2016	Norway	Europe & Central Asia	High Income	Marine	Blue mussel	Short-read	No	No	No	No
2016_443_1		Marine_Efm_assemblies	E. lactis	328	B1	2016	Norway	Europe & Central Asia	High Income	Marine	European flat oyster	Short-read	No	No	No	No
2016_444_1		Marine_Efm_assemblies	E. faecium	123	non-A1	2016	Norway	Europe & Central Asia	High Income	Marine	Blue mussel	Short-read	No	No	No	No
2016_504		Marine_Efm_assemblies	E. lactis	2074	non-B1	2016	Norway	Europe & Central Asia	High Income	Marine	Blue mussel	Short-read	No	No	No	No
2016_506		Marine_Efm_assemblies	E. lactis	583	non-B1	2016	Norway	Europe & Central Asia	High Income	Marine	Blue mussel	Short-read	No	No	No	No
2016_507		Marine_Efm_assemblies	E. lactis	178	non-B1	2016	Norway	Europe & Central Asia	High Income	Marine	European flat oyster	Short-read	No	No	No	No
2016_535		Marine_Efm_assemblies	E. lactis	94	non-B1	2016	Norway	Europe & Central Asia	High Income	Marine	European flat oyster	Short-read	No	No	No	No
2016_538		Marine_Efm_assemblies	E. faecium	22	A1	2016	Norway	Europe & Central Asia	High Income	Marine	Great scallop	Short-read	No	No	No	No
2016_565		Marine_Efm_assemblies	E. faecium	644	A1	2016	Norway	Europe & Central Asia	High Income	Marine	Blue mussel	Short-read	No	No	No	No
2016_566		Marine_Efm_assemblies	E. faecium	22	A1	2016	Norway	Europe & Central Asia	High Income	Marine	Blue mussel	Short-read	No	No	No	No
2016_641		Marine_Efm_assemblies	E. faecium	22	A1	2016	Norway	Europe & Central Asia	High Income	Marine	Great scallop	Short-read	No	No	No	No
2016_643		Marine_Efm_assemblies	E. faecium	22	A1	2016	Norway	Europe & Central Asia	High Income	Marine	Sand shell (Banded carpet shells)	Short-read	No	No	No	No
2016_678		Marine_Efm_assemblies	E. lactis	2069	non-B1	2016	Norway	Europe & Central Asia	High Income	Marine	Blue mussel	Short-read	No	No	No	No
2016_685		Marine_Efm_assemblies	E. faecium	2066	A1	2016	Norway	Europe & Central Asia	High Income	Marine	Blue mussel	Short-read	No	No	No	No
2016_687		Marine_Efm_assemblies	E. faecium	610	non-A1	2016	Norway	Europe & Central Asia	High Income	Marine	Blue mussel	Short-read	No	No	No	No
2016_725		Marine_Efm_assemblies	E. lactis	361	non-B1	2016	Norway	Europe & Central Asia	High Income	Marine	Blue mussel	Short-read	No	No	No	No
2016_729		Marine_Efm_assemblies	E. faecium	2071	non-A1	2016	Norway	Europe & Central Asia	High Income	Marine	Blue mussel	Short-read	No	No	No	No
2016_731		Marine_Efm_assemblies	E. lactis	623	B1	2016	Norway	Europe & Central Asia	High Income	Marine	Blue mussel	Short-read	No	No	No	No
2016_873		Marine_Efm_assemblies	E. faecium	12	non-A1	2016	Norway	Europe & Central Asia	High Income	Marine	Blue mussel	Short-read	No	No	No	No
2019_1762		Marine_Efm_assemblies	E. faecium	32	A1	2019	Norway	Europe & Central Asia	High Income	Marine	Blue mussel	Short-read	No	No	No	No
2019_1764		Marine_Efm_assemblies	E. lactis	296	non-B1	2019	Norway	Europe & Central Asia	High Income	Marine	Blue mussel	Short-read	No	No	No	No
2019_1814		Marine_Efm_assemblies	E. lactis	361	non-B1	2019	Norway	Europe & Central Asia	High Income	Marine	Blue mussel	Short-read	No	No	No	No
2019_1911		Marine_Efm_assemblies	E. lactis	2072	non-B1	2019	Norway	Europe & Central Asia	High Income	Marine	Blue mussel	Short-read	No	No	No	No
2019_2057_1		Marine_Efm_assemblies	E. lactis	1205	non-B1	2019	Norway	Europe & Central Asia	High Income	Marine	Blue mussel	Short-read	No	No	No	No
2019_2186_1		Marine_Efm_assemblies	E. faecium	22	A1	2019	Norway	Europe & Central Asia	High Income	Marine	Blue mussel	Short-read	No	No	No	No
2019_2190		Marine_Efm_assemblies	E. faecium	2065	non-A1	2019	Norway	Europe & Central Asia	High Income	Marine	Blue mussel	Short-read	No	No	No	No
2019_2233		Marine_Efm_assemblies	E. faecium	22	A1	2019	Norway	Europe & Central Asia	High Income	Marine	European flat oyster	Short-read	No	No	No	No
2019_2238		Marine_Efm_assemblies	E. lactis	94	non-B1	2019	Norway	Europe & Central Asia	High Income	Marine	Blue mussel	Short-read	No	No	No	No
2020_1100		Marine_Efm_assemblies	E. lactis	94	non-B1	2020	Norway	Europe & Central Asia	High Income	Marine	Blue mussel	Short-read	No	No	No	No
2020_1104		Marine_Efm_assemblies	E. faecium	1046	non-A1	2020	Norway	Europe & Central Asia	High Income	Marine	Blue mussel	Short-read	No	No	No	No
2020_1119_1		Marine_Efm_assemblies	E. lactis	800	non-B1	2020	Norway	Europe & Central Asia	High Income	Marine	European flat oyster	Short-read	No	No	No	No
2020_1129_3		Marine_Efm_assemblies	E. faecium	1046	non-A1	2020	Norway	Europe & Central Asia	High Income	Marine	Blue mussel	Short-read	No	No	No	No
2020_235_1		Marine_Efm_assemblies	E. faecium	22	A1	2020	Norway	Europe & Central Asia	High Income	Marine	Blue mussel	Short-read	No	No	No	No
2020_311_1		Marine_Efm_assemblies	E. faecium	32	A1	2020	Norway	Europe & Central Asia	High Income	Marine	Great scallop	Short-read	No	No	No	No
2020_312_1		Marine_Efm_assemblies	E. faecium	52	non-A1	2020	Norway	Europe & Central Asia	High Income	Marine	Blue mussel	Short-read	No	No	No	No
2020_317_1		Marine_Efm_assemblies	E. faecium	32	A1	2020	Norway	Europe & Central Asia	High Income	Marine	European flat oyster	Short-read	No	No	No	No
2020_32_1		Marine_Efm_assemblies	E. lactis	218	non-B1	2020	Norway	Europe & Central Asia	High Income	Marine	Blue mussel	Short-read	No	No	No	No
2020_324_1		Marine_Efm_assemblies	E. faecium	2070	non-A1	2020	Norway	Europe & Central Asia	High Income	Marine	Blue mussel	Short-read	No	No	No	No
2020_324_2		Marine_Efm_assemblies	E. faecium	437	non-A1	2020	Norway	Europe & Central Asia	High Income	Marine	Blue mussel	Short-read	No	No	No	No
2020_324_3		Marine_Efm_assemblies	E. faecium	22	A1	2020	Norway	Europe & Central Asia	High Income	Marine	Blue mussel	Short-read	No	No	No	No
2020_324_4		Marine_Efm_assemblies	E. lactis	328	B1	2020	Norway	Europe & Central Asia	High Income	Marine	Blue mussel	Short-read	No	No	No	No
2020_324_6		Marine_Efm_assemblies	E. lactis	623	B1	2020	Norway	Europe & Central Asia	High Income	Marine	Blue mussel	Short-read	No	No	No	No
2020_324_7		Marine_Efm_assemblies	E. lactis	361	non-B1	2020	Norway	Europe & Central Asia	High Income	Marine	Blue mussel	Short-read	No	No	No	No
2020_325_1		Marine_Efm_assemblies	E. lactis	328	B1	2020	Norway	Europe & Central Asia	High Income	Marine	Great scallop	Short-read	No	No	No	No
2020_331_2		Marine_Efm_assemblies	E. faecium	644	A1	2020	Norway	Europe & Central Asia	High Income	Marine	Blue mussel	Short-read	No	No	No	No
2020_331_3		Marine_Efm_assemblies	E. faecium	22	A1	2020	Norway	Europe & Central Asia	High Income	Marine	Blue mussel	Short-read	No	No	No	No
2020_331_4		Marine_Efm_assemblies	E. lactis	540	B1	2020	Norway	Europe & Central Asia	High Income	Marine	Blue mussel	Short-read	No	No	No	No
2020_331_5		Marine_Efm_assemblies	E. lactis	328	B1	2020	Norway	Europe & Central Asia	High Income	Marine	Blue mussel	Short-read	No	No	No	No
2020_331_6		Marine_Efm_assemblies	E. lactis	2075	B1	2020	Norway	Europe & Central Asia	High Income	Marine	Blue mussel	Short-read	No	No	No	No
2020_332		Marine_Efm_assemblies	E. faecium	22	A1	2020	Norway	Europe & Central Asia	High Income	Marine	Blue mussel	Short-read	No	No	No	No
2020_370		Marine_Efm_assemblies	E. faecium	32	A1	2020	Norway	Europe & Central Asia	High Income	Marine	Blue mussel	Short-read	No	No	No	No
2020_374_1		Marine_Efm_assemblies	E. faecium	1865	non-A1	2020	Norway	Europe & Central Asia	High Income	Marine	Blue mussel	Short-read	No	No	No	No
2020_375_1		Marine_Efm_assemblies	E. lactis	94	non-B1	2020	Norway	Europe & Central Asia	High Income	Marine	Blue mussel	Short-read	No	No	No	No
2020_519_2		Marine_Efm_assemblies	E. faecium	506	A1	2020	Norway	Europe & Central Asia	High Income	Marine	Blue mussel	Short-read	No	No	No	No
2020_521_1		Marine_Efm_assemblies	E. lactis	361	non-B1	2020	Norway	Europe & Central Asia	High Income	Marine	Blue mussel	Short-read	No	No	No	No
2020_533_1		Marine_Efm_assemblies	E. faecium	581	non-A1	2020	Norway	Europe & Central Asia	High Income	Marine	Blue mussel	Short-read	No	No	No	No
2020_533_4		Marine_Efm_assemblies	E. lactis	583	non-B1	2020	Norway	Europe & Central Asia	High Income	Marine	Blue mussel	Short-read	No	No	No	No
2020_533_5		Marine_Efm_assemblies	E. lactis	685	non-B1	2020	Norway	Europe & Central Asia	High Income	Marine	Blue mussel	Short-read	No	No	No	No
2020_533_6		Marine_Efm_assemblies	E. lactis	178	non-B1	2020	Norway	Europe & Central Asia	High Income	Marine	Blue mussel	Short-read	No	No	No	No
2020_533_7		Marine_Efm_assemblies	E. faecium	22	A1	2020	Norway	Europe & Central Asia	High Income	Marine	Blue mussel	Short-read	No	No	No	No
2020_634_2		Marine_Efm_assemblies	E. faecium	214	A1	2020	Norway	Europe & Central Asia	High Income	Marine	Blue mussel	Short-read	No	No	No	No
2020_635_1		Marine_Efm_assemblies	E. faecium	22	A1	2020	Norway	Europe & Central Asia	High Income	Marine	Blue mussel	Short-read	No	No	No	No
2020_671_2		Marine_Efm_assemblies	E. faecium	2076	non-A1	2020	Norway	Europe & Central Asia	High Income	Marine	Blue mussel	Short-read	No	No	No	No
2020_699		Marine_Efm_assemblies	E. lactis	854	non-B1	2020	Norway	Europe & Central Asia	High Income	Marine	European flat oyster	Short-read	No	No	No	No
2020_720		Marine_Efm_assemblies	E. faecium	92	A1	2020	Norway	Europe & Central Asia	High Income	Marine	Blue mussel	Short-read	No	No	No	No
2020_746		Marine_Efm_assemblies	E. lactis	361	non-B1	2020	Norway	Europe & Central Asia	High Income	Marine	Blue mussel	Short-read	No	No	No	No
2020_755_2		Marine_Efm_assemblies	E. lactis	2077	non-B1	2020	Norway	Europe & Central Asia	High Income	Marine	Blue mussel	Short-read	No	No	No	No
2020_855_1		Marine_Efm_assemblies	E. faecium	22	A1	2020	Norway	Europe & Central Asia	High Income	Marine	Blue mussel	Short-read	No	No	No	No
2020_975_1		Marine_Efm_assemblies	E. faecium	2078	non-A1	2020	Norway	Europe & Central Asia	High Income	Marine	Blue mussel	Short-read	No	No	No	No
2020_978		Marine_Efm_assemblies	E. faecium	22	A1	2020	Norway	Europe & Central Asia	High Income	Marine	Blue mussel	Short-read	No	No	No	No
2020_979_1		Marine_Efm_assemblies	E. faecium	1236	non-A1	2020	Norway	Europe & Central Asia	High Income	Marine	Blue mussel	Short-read	No	No	No	No
2020_989_1		Marine_Efm_assemblies	E. lactis	289	non-B1	2020	Norway	Europe & Central Asia	High Income	Marine	Blue mussel	Short-read	No	No	No	No
E7246	E7246	ENA_unicycler_assemblies	E. faecium	203	A1	2009	Greece	Europe & Central Asia	High Income	Hospitalized person	Faeces	Long-read	Yes
E7067	E7067	ENA_unicycler_assemblies	E. faecium	17	A1	2010	Latvia	Europe & Central Asia	High Income	Hospitalized person	0	Long-read	Yes
E8172	E8172	ENA_unicycler_assemblies	E. faecium	80	A1	2014	Netherlands	Europe & Central Asia	High Income	Hospitalized person	0	Long-read	Yes
E6043	E6043	ENA_unicycler_assemblies	E. faecium	17	A1	2010	Latvia	Europe & Central Asia	High Income	Hospitalized person	Faeces	Long-read	No
E8377	E8377	ENA_unicycler_assemblies	E. faecium	117	A1	2015	Netherlands	Europe & Central Asia	High Income	Hospitalized person	0	Long-read
E6020	E6020	ENA_unicycler_assemblies	E. faecium	549	A1	2010	Latvia	Europe & Central Asia	High Income	Hospitalized person	Wound	Long-read	Yes
E7098	E7098	ENA_unicycler_assemblies	E. faecium	78	A1	2009	Latvia	Europe & Central Asia	High Income	Hospitalized person	0	Long-read	Yes
E8481	E8481	ENA_unicycler_assemblies	E. faecium	19	A1	2014	Netherlands	Europe & Central Asia	High Income	Pet	Faeces	Long-read	No
E7240	E7240	ENA_unicycler_assemblies	E. faecium	412	A1	2010	Greece	Europe & Central Asia	High Income	Hospitalized person	Faeces	Long-read	Yes
E1774	E1774	ENA_unicycler_assemblies	E. faecium	18	A1	2001	Belgium	Europe & Central Asia	High Income	Pig	Faeces	Long-read	No
E0595	E0595	ENA_unicycler_assemblies	E. faecium	5	non-A1	1996	Netherlands	Europe & Central Asia	High Income	Pig	Faeces	Long-read	Yes
E0656	E0656	ENA_unicycler_assemblies	E. faecium	1131	non-A1	1999	Netherlands	Europe & Central Asia	High Income	Pig	Faeces	Long-read	Yes
E7207	E7207	ENA_unicycler_assemblies	E. faecium	17	A1	2008	Greece	Europe & Central Asia	High Income	Hospitalized person	Faeces	Long-read	Yes
E4438	E4438	ENA_unicycler_assemblies	E. faecium	398	A1		United Kingdom	Europe & Central Asia	High Income	Pet	Faeces	Long-read	No
E7429	E7429	ENA_unicycler_assemblies	E. faecium	117	A1	2010	Netherlands	Europe & Central Asia	High Income	Hospitalized person	Clin_Site_Other	Long-read	Yes
E0139	E0139	ENA_unicycler_assemblies	E. faecium	6	non-A1	1996	Netherlands	Europe & Central Asia	High Income	Non-hospitalized person	Faeces	Long-read	Yes
E7040	E7040	ENA_unicycler_assemblies	E. faecium	17	A1	2010	Latvia	Europe & Central Asia	High Income	Hospitalized person	0	Long-read	Yes
E7160	E7160	ENA_unicycler_assemblies	E. faecium	279	A1	2009	Slovenia	Europe & Central Asia	High Income	Hospitalized person	Faeces	Long-read	Yes
E8195	E8195	ENA_unicycler_assemblies	E. faecium	117	A1	2014	Netherlands	Europe & Central Asia	High Income	Hospitalized person	0	Long-read
E8014	E8014	ENA_unicycler_assemblies	E. faecium	203	A1	2014	Netherlands	Europe & Central Asia	High Income	Hospitalized person	Faeces	Long-read	Yes
E4402	E4402	ENA_unicycler_assemblies	E. faecium	78	A1		Denmark	Europe & Central Asia	High Income	Pet	Faeces	Long-read	No
E8328	E8328	ENA_unicycler_assemblies	E. faecium	117	A1	2015	Netherlands	Europe & Central Asia	High Income	Hospitalized person	0	Long-read
E8440	E8440	ENA_unicycler_assemblies	E. faecium	117	A1	2015	Netherlands	Europe & Central Asia	High Income	Hospitalized person	0	Long-read	Yes
E7654	E7654	ENA_unicycler_assemblies	E. faecium	192	A1	2013	Netherlands	Europe & Central Asia	High Income	Hospitalized person	Faeces	Long-read	Yes
E8407	E8407	ENA_unicycler_assemblies	E. faecium	18	A1	2015	Netherlands	Europe & Central Asia	High Income	Hospitalized person	0	Long-read	Yes
E8423	E8423	ENA_unicycler_assemblies	E. faecium	80	A1	2015	Netherlands	Europe & Central Asia	High Income	Hospitalized person	0	Long-read	Yes
E7471	E7471	ENA_unicycler_assemblies	E. faecium	18	A1	2012	Netherlands	Europe & Central Asia	High Income	Hospitalized person	Faeces	Long-read	Yes
E7591	E7591	ENA_unicycler_assemblies	E. faecium	117	A1	2013	Netherlands	Europe & Central Asia	High Income	Hospitalized person	Faeces	Long-read	Yes
E7025	E7025	ENA_unicycler_assemblies	E. faecium	18	A1	2010	Latvia	Europe & Central Asia	High Income	Hospitalized person	0	Long-read	Yes
E8290	E8290	ENA_unicycler_assemblies	E. faecium	117	A1	2015	Netherlands	Europe & Central Asia	High Income	Hospitalized person	0	Long-read
E7199	E7199	ENA_unicycler_assemblies	E. faecium	282	A1	2009	Luxembourg	Europe & Central Asia	High Income	Hospitalized person	Faeces	Long-read	Yes
E8414	E8414	ENA_unicycler_assemblies	E. faecium	117	A1	2015	Netherlands	Europe & Central Asia	High Income	Hospitalized person	0	Long-read	Yes
E8040	E8040	ENA_unicycler_assemblies	E. faecium	117	A1	2014	Netherlands	Europe & Central Asia	High Income	Hospitalized person	0	Long-read	Yes
E4413	E4413	ENA_unicycler_assemblies	E. faecium	401	A1		United Kingdom	Europe & Central Asia	High Income	Pet	Faeces	Long-read	No
E4456	E4456	ENA_unicycler_assemblies	E. faecium	16	A1		Netherlands	Europe & Central Asia	High Income	Pet	Faeces	Long-read
E7171	E7171	ENA_unicycler_assemblies	E. faecium	18	A1	2010	Latvia	Europe & Central Asia	High Income	Hospitalized person	Faeces	Long-read	Yes
E9101	E9101	ENA_unicycler_assemblies	E. faecium	1147	non-A1	2015	Netherlands	Europe & Central Asia	High Income	Non-hospitalized person	Faeces	Long-read	No
E1334	E1334	ENA_unicycler_assemblies	E. faecium	21	A1	1998	Netherlands	Europe & Central Asia	High Income	Non-hospitalized person	Faeces	Long-read	No
E8202	E8202	ENA_unicycler_assemblies	E. faecium	117	A1	2015	Netherlands	Europe & Central Asia	High Income	Hospitalized person	0	Long-read	Yes
E7663	E7663	ENA_unicycler_assemblies	E. faecium	192	A1	2013	Netherlands	Europe & Central Asia	High Income	Hospitalized person	Faeces	Long-read	Yes
E7948	E7948	ENA_unicycler_assemblies	E. faecium	80	A1	2013	Netherlands	Europe & Central Asia	High Income	Hospitalized person	Faeces	Long-read	Yes
E6988	E6988	ENA_unicycler_assemblies	E. faecium	17	A1	2010	Latvia	Europe & Central Asia	High Income	Hospitalized person	Faeces	Long-read	Yes
E7237	E7237	ENA_unicycler_assemblies	E. faecium	117	A1	2010	Greece	Europe & Central Asia	High Income	Hospitalized person	Faeces	Long-read	Yes
E6975	E6975	ENA_unicycler_assemblies	E. faecium	203	A1	2010	Greece	Europe & Central Asia	High Income	Hospitalized person	Faeces	Long-read	Yes
E7356	E7356	ENA_unicycler_assemblies	E. faecium	117	A1	2012	Netherlands	Europe & Central Asia	High Income	Hospitalized person	Faeces	Long-read	Yes
E7313	E7313	ENA_unicycler_assemblies	E. faecium	721	A1	2012	Netherlands	Europe & Central Asia	High Income	Hospitalized person	0	Long-read	Yes
E2079	E2079	ENA_unicycler_assemblies	E. faecium	1141	non-A1	2001	Denmark	Europe & Central Asia	High Income	Pig	Faeces	Long-read
E6055	E6055	ENA_unicycler_assemblies	E. faecium	18	A1	2010	Portugal	Europe & Central Asia	High Income	Hospitalized person	Faeces	Long-read	Yes
E8927	E8927	ENA_unicycler_assemblies	E. faecium	598	A1	2015	Netherlands	Europe & Central Asia	High Income	Pet	Faeces	Long-read	No
E4227	E4227	ENA_unicycler_assemblies	E. faecium	310	non-A1	2005	Sweden	Europe & Central Asia	High Income	Poultry	Faeces	Long-read	Yes
E7114	E7114	ENA_unicycler_assemblies	E. faecium	203	A1	2010	Latvia	Europe & Central Asia	High Income	Hospitalized person	0	Long-read	Yes
E4239	E4239	ENA_unicycler_assemblies	E. faecium	310	non-A1	2007	Sweden	Europe & Central Asia	High Income	Poultry	Faeces	Long-read	Yes
E7196	E7196	ENA_unicycler_assemblies	E. faecium	656	A1	2011	France	Europe & Central Asia	High Income	Hospitalized person	Faeces	Long-read	Yes
E2364	E2364	ENA_unicycler_assemblies	E. faecium	21	A1	1997	Germany	Europe & Central Asia	High Income	Non-hospitalized person	Faeces	Long-read
E4457	E4457	ENA_unicycler_assemblies	E. faecium	456	A1		Netherlands	Europe & Central Asia	High Income	Pet	Faeces	Long-read
E7441	E7441	ENA_unicycler_assemblies	E. faecium	78	A1	2009	Netherlands	Europe & Central Asia	High Income	Hospitalized person	Catheter_Drain	Long-read	Yes
E8284	E8284	ENA_unicycler_assemblies	E. faecium	117	A1	2015	Netherlands	Europe & Central Asia	High Income	Hospitalized person	0	Long-read
E7933	E7933	ENA_unicycler_assemblies	E. faecium	117	A1	2013	Netherlands	Europe & Central Asia	High Income	Hospitalized person	0	Long-read	Yes
E8691	E8691	ENA_unicycler_assemblies	E. faecium	266	A1	2015	Netherlands	Europe & Central Asia	High Income	Pet	Faeces	Long-read	No
E8867	E8867	ENA_unicycler_assemblies	E. faecium	1096	non-A1	2015	Netherlands	Europe & Central Asia	High Income	Pet	Faeces	Long-read	No
E7070	E7070	ENA_unicycler_assemblies	E. faecium	17	A1	2010	Latvia	Europe & Central Asia	High Income	Hospitalized person	0	Long-read	Yes
E7357	E7357	ENA_unicycler_assemblies	E. faecium	117	A1	2012	Netherlands	Europe & Central Asia	High Income	Hospitalized person	Faeces	Long-read	Yes
E8035	E8035	Arredondo_Alonso_assemblies	E. faecium	203	A1	2014	Netherlands	Europe & Central Asia	High Income	Hospitalized person	Faeces	Short-read	Yes
E7626	E7626	Arredondo_Alonso_assemblies	E. faecium	901	non-A1		Portugal	Europe & Central Asia	High Income	Marine	0	Short-read	No
E0654	E0654	Arredondo_Alonso_assemblies	E. faecium	139	non-A1	1999	Netherlands	Europe & Central Asia	High Income	Pig	Faeces	Short-read	Yes
E8123	E8123	Arredondo_Alonso_assemblies	E. faecium	117	A1	2013	Netherlands	Europe & Central Asia	High Income	Hospitalized person	Faeces	Short-read	Yes
E7151	E7151	Arredondo_Alonso_assemblies	E. faecium	547	A1	2008	Latvia	Europe & Central Asia	High Income	Hospitalized person	Wound	Short-read	Yes
E4409	E4409	Arredondo_Alonso_assemblies	E. faecium	78	A1		United Kingdom	Europe & Central Asia	High Income	Pet	Faeces	Short-read	No
E7190	E7190	Arredondo_Alonso_assemblies	E. faecium	78	A1	2010	Portugal	Europe & Central Asia	High Income	Hospitalized person	Wound	Short-read	Yes
E7993	E7993	Arredondo_Alonso_assemblies	E. faecium	203	A1	2014	Netherlands	Europe & Central Asia	High Income	Hospitalized person	Faeces	Short-read	Yes
E9166	E9166	Arredondo_Alonso_assemblies	E. faecium	264	non-A1	2015	Netherlands	Europe & Central Asia	High Income	Pet	Faeces	Short-read	No
E7426	E7426	Arredondo_Alonso_assemblies	E. faecium	17	A1	2012	Netherlands	Europe & Central Asia	High Income	Hospitalized person	Clin_Site_Other	Short-read	Yes
E7124	E7124	Arredondo_Alonso_assemblies	E. faecium	247	non-A1	1992				Other	Throat	Short-read
E1141	E1141	Arredondo_Alonso_assemblies	E. faecium	123	non-A1	1995	Netherlands	Europe & Central Asia	High Income	Hospitalized person	Faeces	Short-read	Yes
E4347	E4347	Arredondo_Alonso_assemblies	E. faecium	1174	non-A1	2003	France	Europe & Central Asia	High Income	Non-hospitalized person	Faeces	Short-read
E8280	E8280	Arredondo_Alonso_assemblies	E. faecium	117	A1	2015	Netherlands	Europe & Central Asia	High Income	Hospitalized person	0	Short-read
E0092	E0092	Arredondo_Alonso_assemblies	E. faecium	6	non-A1	1997	Netherlands	Europe & Central Asia	High Income	Non-hospitalized person	Faeces	Short-read	Yes
E8126	E8126	Arredondo_Alonso_assemblies	E. faecium	117	A1	2014	Netherlands	Europe & Central Asia	High Income	Hospitalized person	0	Short-read	Yes
E0639	E0639	Arredondo_Alonso_assemblies	E. faecium	278	non-A1	1996	Netherlands	Europe & Central Asia	High Income	Pig	Faeces	Short-read	Yes
E1172	E1172	Arredondo_Alonso_assemblies	E. faecium	384	A1		Poland	Europe & Central Asia	High Income	Hospitalized person	Urine	Short-read	No
E2101	E2101	Arredondo_Alonso_assemblies	E. faecium	258	non-A1	2001	Denmark	Europe & Central Asia	High Income	Poultry	Faeces	Short-read	No
E7896	E7896	Arredondo_Alonso_assemblies	E. faecium	117	A1	2013	Netherlands	Europe & Central Asia	High Income	Hospitalized person	0	Short-read	Yes
E2086	E2086	Arredondo_Alonso_assemblies	E. faecium	6	non-A1	2001	Denmark	Europe & Central Asia	High Income	Pig	Faeces	Short-read
E7633	E7633	Arredondo_Alonso_assemblies	E. faecium	273	A1		Portugal	Europe & Central Asia	High Income	Other animal	Faeces	Short-read	No
E7910	E7910	Arredondo_Alonso_assemblies	E. faecium	117	A1	2013	Netherlands	Europe & Central Asia	High Income	Hospitalized person	0	Short-read	Yes
E9002	E9002	Arredondo_Alonso_assemblies	E. faecium	50	A1	2015	Netherlands	Europe & Central Asia	High Income	Hospitalized person	0	Short-read	Yes
E0660	E0660	Arredondo_Alonso_assemblies	E. faecium	6	non-A1	1999	Netherlands	Europe & Central Asia	High Income	Pig	Faeces	Short-read	Yes
E7991	E7991	Arredondo_Alonso_assemblies	E. faecium	203	A1	2014	Netherlands	Europe & Central Asia	High Income	Hospitalized person	Faeces	Short-read	Yes
E0097	E0097	Arredondo_Alonso_assemblies	E. faecium	92	A1	1997	Netherlands	Europe & Central Asia	High Income	Non-hospitalized person	Faeces	Short-read	No
E2130	E2130	Arredondo_Alonso_assemblies	E. faecium	148	non-A1	2004	Netherlands	Europe & Central Asia	High Income	Poultry	Faeces	Short-read	No
E4241	E4241	Arredondo_Alonso_assemblies	E. faecium	310	non-A1	2007	Sweden	Europe & Central Asia	High Income	Poultry	Faeces	Short-read	Yes
E2036	E2036	Arredondo_Alonso_assemblies	E. faecium	17	A1	2000	Germany	Europe & Central Asia	High Income	Hospitalized person	Clin_Site_Other	Short-read
E7666	E7666	Arredondo_Alonso_assemblies	E. faecium	192	A1	2013	Netherlands	Europe & Central Asia	High Income	Hospitalized person	Faeces	Short-read	Yes
E7994	E7994	Arredondo_Alonso_assemblies	E. faecium	203	A1	2014	Netherlands	Europe & Central Asia	High Income	Hospitalized person	Faeces	Short-read	Yes
E0029	E0029	Arredondo_Alonso_assemblies	E. faecium	6	non-A1	1992	United Kingdom	Europe & Central Asia	High Income	Pig	Faeces	Short-read	Yes
E4201	E4201	Arredondo_Alonso_assemblies	E. faecium	310	non-A1	2001	Sweden	Europe & Central Asia	High Income	Poultry	Faeces	Short-read	Yes
E4439	E4439	Arredondo_Alonso_assemblies	E. faecium	266	A1		United Kingdom	Europe & Central Asia	High Income	Pet	Faeces	Short-read	No
E7617	E7617	Arredondo_Alonso_assemblies	E. faecium	29	non-A1		Portugal	Europe & Central Asia	High Income	Other animal	Faeces	Short-read	No
E6967	E6967	Arredondo_Alonso_assemblies	E. faecium	440	A1	2010	Latvia	Europe & Central Asia	High Income	Hospitalized person	Faeces	Short-read	No
E8579	E8579	Arredondo_Alonso_assemblies	E. faecium	19	A1	2014	Netherlands	Europe & Central Asia	High Income	Pet	Faeces	Short-read	No
E8174	E8174	Arredondo_Alonso_assemblies	E. faecium	80	A1	2014	Netherlands	Europe & Central Asia	High Income	Hospitalized person	Faeces	Short-read	Yes
E7609	E7609	Arredondo_Alonso_assemblies	E. faecium	89	non-A1	2013	Netherlands	Europe & Central Asia	High Income	Hospitalized person	Faeces	Short-read	Yes
E7432	E7432	Arredondo_Alonso_assemblies	E. faecium	1177	A1	2012	Netherlands	Europe & Central Asia	High Income	Hospitalized person	Faeces	Short-read	Yes
E2108	E2108	Arredondo_Alonso_assemblies	E. faecium	12	non-A1	1999	Netherlands	Europe & Central Asia	High Income	Poultry	Faeces	Short-read	No
E4433	E4433	Arredondo_Alonso_assemblies	E. faecium	398	A1		United Kingdom	Europe & Central Asia	High Income	Pet	Faeces	Short-read	No
E1778	E1778	Arredondo_Alonso_assemblies	E. faecium	29	non-A1	2001	Belgium	Europe & Central Asia	High Income	Pig	Faeces	Short-read	No
E4450	E4450	Arredondo_Alonso_assemblies	E. faecium	317	A1		Denmark	Europe & Central Asia	High Income	Pet	Urine	Short-read	No
E8234	E8234	Arredondo_Alonso_assemblies	E. faecium	203	A1	2015	Netherlands	Europe & Central Asia	High Income	Hospitalized person	Faeces	Short-read	Yes
E7245	E7245	Arredondo_Alonso_assemblies	E. faecium	412	A1	2009	Greece	Europe & Central Asia	High Income	Hospitalized person	Faeces	Short-read	Yes
E8702	E8702	Arredondo_Alonso_assemblies	E. faecium	18	A1	2015	Netherlands	Europe & Central Asia	High Income	Non-hospitalized person	Faeces	Short-read	No
E7058	E7058	Arredondo_Alonso_assemblies	E. faecium	137	non-A1	2010	Italy	Europe & Central Asia	High Income	Hospitalized person	0	Short-read	Yes
E8146	E8146	Arredondo_Alonso_assemblies	E. faecium	80	A1	2014	Netherlands	Europe & Central Asia	High Income	Hospitalized person	Wound	Short-read	Yes
E6981	E6981	Arredondo_Alonso_assemblies	E. faecium	17	A1	2010	Latvia	Europe & Central Asia	High Income	Hospitalized person	Faeces	Short-read	Yes
E0142	E0142	Arredondo_Alonso_assemblies	E. faecium	6	non-A1	1996	Netherlands	Europe & Central Asia	High Income	Pig	Faeces	Short-read	Yes
E0667	E0667	Arredondo_Alonso_assemblies	E. faecium	6	non-A1	1999	Netherlands	Europe & Central Asia	High Income	Non-hospitalized person	Faeces	Short-read	Yes
E4353	E4353	Arredondo_Alonso_assemblies	E. faecium	32	A1	2004	France	Europe & Central Asia	High Income	Non-hospitalized person	Faeces	Short-read
E2096	E2096	Arredondo_Alonso_assemblies	E. faecium	5	non-A1	2001	Denmark	Europe & Central Asia	High Income	Pig	Faeces	Short-read
E0601	E0601	Arredondo_Alonso_assemblies	E. faecium	6	non-A1	1996	Netherlands	Europe & Central Asia	High Income	Pig	Faeces	Short-read	Yes
E8225	E8225	Arredondo_Alonso_assemblies	E. faecium	117	A1	2015	Netherlands	Europe & Central Asia	High Income	Hospitalized person	0	Short-read	Yes
E8346	E8346	Arredondo_Alonso_assemblies	E. faecium	117	A1	2015	Netherlands	Europe & Central Asia	High Income	Hospitalized person	0	Short-read	Yes
E8002	E8002	Arredondo_Alonso_assemblies	E. faecium	203	A1	2014	Netherlands	Europe & Central Asia	High Income	Hospitalized person	Faeces	Short-read	Yes
E7216	E7216	Arredondo_Alonso_assemblies	E. faecium	17	A1	2009	Greece	Europe & Central Asia	High Income	Hospitalized person	Faeces	Short-read	Yes
E8039	E8039	Arredondo_Alonso_assemblies	E. faecium	18	A1	2014	Netherlands	Europe & Central Asia	High Income	Hospitalized person	0	Short-read	Yes
E4404	E4404	Arredondo_Alonso_assemblies	E. faecium	266	A1		Denmark	Europe & Central Asia	High Income	Pet	Faeces	Short-read	No
E8415	E8415	Arredondo_Alonso_assemblies	E. faecium	203	A1	2015	Netherlands	Europe & Central Asia	High Income	Hospitalized person	Faeces	Short-read	Yes
E0638	E0638	Arredondo_Alonso_assemblies	E. faecium	6	non-A1	1996	Netherlands	Europe & Central Asia	High Income	Pig	Faeces	Short-read	Yes
E0453	E0453	Arredondo_Alonso_assemblies	E. faecium	8	non-A1	1997	Netherlands	Europe & Central Asia	High Income	Poultry	Faeces	Short-read	Yes
E1882	E1882	Arredondo_Alonso_assemblies	E. faecium	123	non-A1	1994	Netherlands	Europe & Central Asia	High Income	Pig	Faeces	Short-read
E6685	E6685	Arredondo_Alonso_assemblies	E. faecium	78	A1	2010	Switzerland	Europe & Central Asia	High Income	Hospitalized person	Blood	Short-read
E8335	E8335	Arredondo_Alonso_assemblies	E. faecium	117	A1	2015	Netherlands	Europe & Central Asia	High Income	Hospitalized person	0	Short-read
E7954	E7954	Arredondo_Alonso_assemblies	E. faecium	192	A1	2013	Netherlands	Europe & Central Asia	High Income	Hospitalized person	Faeces	Short-read	Yes
E7544	E7544	Arredondo_Alonso_assemblies	E. faecium	290	A1	2012	Netherlands	Europe & Central Asia	High Income	Hospitalized person	0	Short-read	Yes
E4446	E4446	Arredondo_Alonso_assemblies	E. faecium	266	A1		United Kingdom	Europe & Central Asia	High Income	Pet	Faeces	Short-read	No
E8180	E8180	Arredondo_Alonso_assemblies	E. faecium	911	A1	2014	Netherlands	Europe & Central Asia	High Income	Hospitalized person	Faeces	Short-read	Yes
E7970	E7970	Arredondo_Alonso_assemblies	E. faecium	78	A1	2014	Netherlands	Europe & Central Asia	High Income	Hospitalized person	0	Short-read	Yes
E6065	E6065	Arredondo_Alonso_assemblies	E. faecium	117	A1	2010	Portugal	Europe & Central Asia	High Income	Hospitalized person	Faeces	Short-read	Yes
E8388	E8388	Arredondo_Alonso_assemblies	E. faecium	203	A1	2015	Netherlands	Europe & Central Asia	High Income	Hospitalized person	0	Short-read	Yes
E4238	E4238	Arredondo_Alonso_assemblies	E. faecium	310	non-A1	2007	Sweden	Europe & Central Asia	High Income	Poultry	Faeces	Short-read	Yes
E9256	E9256	Arredondo_Alonso_assemblies	E. faecium	271	non-A1	2015	Netherlands	Europe & Central Asia	High Income	Non-hospitalized person	Faeces	Short-read	No
E7116	E7116	Arredondo_Alonso_assemblies	E. faecium	192	A1	2010	Latvia	Europe & Central Asia	High Income	Hospitalized person	0	Short-read	Yes
E8277	E8277	Arredondo_Alonso_assemblies	E. faecium	117	A1	2015	Netherlands	Europe & Central Asia	High Income	Hospitalized person	0	Short-read
E8206	E8206	Arredondo_Alonso_assemblies	E. faecium	117	A1	2015	Netherlands	Europe & Central Asia	High Income	Hospitalized person	Faeces	Short-read	Yes
E7619	E7619	Arredondo_Alonso_assemblies	E. faecium	900	non-A1		Portugal	Europe & Central Asia	High Income	Other animal	Faeces	Short-read	No
E7229	E7229	Arredondo_Alonso_assemblies	E. faecium	125	A1	2010	Greece	Europe & Central Asia	High Income	Hospitalized person	Faeces	Short-read	Yes
E7940	E7940	Arredondo_Alonso_assemblies	E. faecium	117	A1	2013	Netherlands	Europe & Central Asia	High Income	Hospitalized person	0	Short-read	Yes
E7203	E7203	Arredondo_Alonso_assemblies	E. faecium	552	A1	2009	Greece	Europe & Central Asia	High Income	Hospitalized person	Faeces	Short-read	Yes
E8345	E8345	Arredondo_Alonso_assemblies	E. faecium	203	A1	2015	Netherlands	Europe & Central Asia	High Income	Hospitalized person	0	Short-read	Yes
E7648	E7648	Arredondo_Alonso_assemblies	E. faecium	192	A1	2013	Netherlands	Europe & Central Asia	High Income	Hospitalized person	Faeces	Short-read	Yes
E7265	E7265	Arredondo_Alonso_assemblies	E. faecium	17	A1	2009	Greece	Europe & Central Asia	High Income	Hospitalized person	Faeces	Short-read	Yes
E8765	E8765	Arredondo_Alonso_assemblies	E. faecium	944	non-A1	2015	Netherlands	Europe & Central Asia	High Income	Pet	Faeces	Short-read	Yes
E8975	E8975	Arredondo_Alonso_assemblies	E. faecium	148	non-A1	2015	Netherlands	Europe & Central Asia	High Income	Pet	Faeces	Short-read	No
E7273	E7273	Arredondo_Alonso_assemblies	E. faecium	1478	A1	2009	Spain	Europe & Central Asia	High Income	Other	Faeces	Short-read
E8062	E8062	Arredondo_Alonso_assemblies	E. faecium	117	A1	2014	Netherlands	Europe & Central Asia	High Income	Hospitalized person	Faeces	Short-read	Yes
E1193	E1193	Arredondo_Alonso_assemblies	E. faecium	17	A1		Spain	Europe & Central Asia	High Income	Hospitalized person	Blood	Short-read	No
E8549	E8549	Arredondo_Alonso_assemblies	E. faecium	19	A1	2014	Netherlands	Europe & Central Asia	High Income	Pet	Faeces	Short-read	No
E7009	E7009	Arredondo_Alonso_assemblies	E. faecium	203	A1	2008	France	Europe & Central Asia	High Income	Hospitalized person	0	Short-read	Yes
E1775	E1775	Arredondo_Alonso_assemblies	E. faecium	121	A1	2001	Belgium	Europe & Central Asia	High Income	Pig	Faeces	Short-read	No
E7937	E7937	Arredondo_Alonso_assemblies	E. faecium	117	A1	2013	Netherlands	Europe & Central Asia	High Income	Hospitalized person	0	Short-read	Yes
E7639	E7639	Arredondo_Alonso_assemblies	E. faecium	18	A1		Portugal	Europe & Central Asia	High Income	Other animal	Faeces	Short-read	No
E7842	E7842	Arredondo_Alonso_assemblies	E. faecium	730	A1	2013	Netherlands	Europe & Central Asia	High Income	Hospitalized person	0	Short-read	Yes
E1267	E1267	Arredondo_Alonso_assemblies	E. faecium	78	A1		Austria	Europe & Central Asia	High Income	Hospitalized person	Blood	Short-read	No
E2110	E2110	Arredondo_Alonso_assemblies	E. faecium	451	non-A1	1999	Netherlands	Europe & Central Asia	High Income	Poultry	Faeces	Short-read	No
E4474	E4474	Arredondo_Alonso_assemblies	E. faecium	266	A1		Netherlands	Europe & Central Asia	High Income	Pet	Faeces	Short-read
E7010	E7010	Arredondo_Alonso_assemblies	E. faecium	203	A1	2009	France	Europe & Central Asia	High Income	Hospitalized person	0	Short-read	Yes
E9007	E9007	Arredondo_Alonso_assemblies	E. faecium	18	A1	2015	Netherlands	Europe & Central Asia	High Income	Hospitalized person	0	Short-read	Yes
E6996	E6996	Arredondo_Alonso_assemblies	E. faecium	440	A1	2010	Latvia	Europe & Central Asia	High Income	Hospitalized person	Wound	Short-read	Yes
E7032	E7032	Arredondo_Alonso_assemblies	E. faecium	17	A1	2010	Latvia	Europe & Central Asia	High Income	Hospitalized person	0	Short-read	Yes
E8027	E8027	Arredondo_Alonso_assemblies	E. faecium	18	A1	2014	Netherlands	Europe & Central Asia	High Income	Hospitalized person	Faeces	Short-read	Yes
E6076	E6076	Arredondo_Alonso_assemblies	E. faecium	78	A1	2009	Switzerland	Europe & Central Asia	High Income	Hospitalized person	Blood	Short-read
E7113	E7113	Arredondo_Alonso_assemblies	E. faecium	203	A1	2010	Latvia	Europe & Central Asia	High Income	Hospitalized person	0	Short-read	Yes
E8453	E8453	Arredondo_Alonso_assemblies	E. faecium	117	A1	2015	Netherlands	Europe & Central Asia	High Income	Hospitalized person	Clin_Site_Other	Short-read	Yes
E7915	E7915	Arredondo_Alonso_assemblies	E. faecium	117	A1	2013	Netherlands	Europe & Central Asia	High Income	Hospitalized person	Faeces	Short-read	Yes
E0662	E0662	Arredondo_Alonso_assemblies	E. faecium	1133	non-A1	1999	Netherlands	Europe & Central Asia	High Income	Pig	Faeces	Short-read	Yes
E8534	E8534	Arredondo_Alonso_assemblies	E. faecium	885	non-A1	2014	Netherlands	Europe & Central Asia	High Income	Pet	Faeces	Short-read	No
E8325	E8325	Arredondo_Alonso_assemblies	E. faecium	117	A1	2015	Netherlands	Europe & Central Asia	High Income	Hospitalized person	0	Short-read
E2098	E2098	Arredondo_Alonso_assemblies	E. faecium	82	non-A1	2001	Denmark	Europe & Central Asia	High Income	Poultry	Faeces	Short-read
E6992	E6992	Arredondo_Alonso_assemblies	E. faecium	389	A1	2010	Latvia	Europe & Central Asia	High Income	Hospitalized person	Faeces	Short-read	Yes
E8419	E8419	Arredondo_Alonso_assemblies	E. faecium	117	A1	2015	Netherlands	Europe & Central Asia	High Income	Hospitalized person	0	Short-read	Yes
E7921	E7921	Arredondo_Alonso_assemblies	E. faecium	117	A1	2013	Netherlands	Europe & Central Asia	High Income	Hospitalized person	0	Short-read	Yes
E0129	E0129	Arredondo_Alonso_assemblies	E. faecium	6	non-A1	1996	Netherlands	Europe & Central Asia	High Income	Non-hospitalized person	Faeces	Short-read	Yes
E4230	E4230	Arredondo_Alonso_assemblies	E. faecium	310	non-A1	2005	Sweden	Europe & Central Asia	High Income	Poultry	Faeces	Short-read	Yes
E7166	E7166	Arredondo_Alonso_assemblies	E. faecium	1119	A1	2010	France	Europe & Central Asia	High Income	Hospitalized person	Faeces	Short-read	Yes
E8375	E8375	Arredondo_Alonso_assemblies	E. faecium	117	A1	2015	Netherlands	Europe & Central Asia	High Income	Hospitalized person	0	Short-read
E9051	E9051	Arredondo_Alonso_assemblies	E. faecium	885	non-A1	2015	Netherlands	Europe & Central Asia	High Income	Pet	Faeces	Short-read	No
E8635	E8635	Arredondo_Alonso_assemblies	E. faecium	266	A1	2015	Netherlands	Europe & Central Asia	High Income	Pet	Faeces	Short-read	No
E8619	E8619	Arredondo_Alonso_assemblies	E. faecium	18	A1	2014	Netherlands	Europe & Central Asia	High Income	Pet	Faeces	Short-read	No
E8329	E8329	Arredondo_Alonso_assemblies	E. faecium	117	A1	2015	Netherlands	Europe & Central Asia	High Income	Hospitalized person	0	Short-read
E8359	E8359	Arredondo_Alonso_assemblies	E. faecium	117	A1	2015	Netherlands	Europe & Central Asia	High Income	Hospitalized person	0	Short-read
E7990	E7990	Arredondo_Alonso_assemblies	E. faecium	203	A1	2014	Netherlands	Europe & Central Asia	High Income	Hospitalized person	Faeces	Short-read	Yes
E7249	E7249	Arredondo_Alonso_assemblies	E. faecium	17	A1	2009	Greece	Europe & Central Asia	High Income	Hospitalized person	Faeces	Short-read	No
E6059	E6059	Arredondo_Alonso_assemblies	E. faecium	117	A1	2010	Portugal	Europe & Central Asia	High Income	Hospitalized person	Faeces	Short-read	Yes
E8214	E8214	Arredondo_Alonso_assemblies	E. faecium	117	A1	2014	Netherlands	Europe & Central Asia	High Income	Hospitalized person	0	Short-read	Yes
E9146	E9146	Arredondo_Alonso_assemblies	E. faecium	1149	A1	2015	Netherlands	Europe & Central Asia	High Income	Pet	Faeces	Short-read	No
E8584	E8584	Arredondo_Alonso_assemblies	E. faecium	1120	non-A1	2014	Netherlands	Europe & Central Asia	High Income	Non-hospitalized person	Faeces	Short-read	No
E8003	E8003	Arredondo_Alonso_assemblies	E. faecium	203	A1	2014	Netherlands	Europe & Central Asia	High Income	Hospitalized person	Faeces	Short-read	Yes
E9126	E9126	Arredondo_Alonso_assemblies	E. faecium	19	A1	2015	Netherlands	Europe & Central Asia	High Income	Pet	Faeces	Short-read	No
E8315	E8315	Arredondo_Alonso_assemblies	E. faecium	117	A1	2015	Netherlands	Europe & Central Asia	High Income	Hospitalized person	0	Short-read
E7673	E7673	Arredondo_Alonso_assemblies	E. faecium	203	A1	2013	Netherlands	Europe & Central Asia	High Income	Hospitalized person	Faeces	Short-read	Yes
E7548	E7548	Arredondo_Alonso_assemblies	E. faecium	18	A1	2012	Netherlands	Europe & Central Asia	High Income	Hospitalized person	0	Short-read	Yes
E0548	E0548	Arredondo_Alonso_assemblies	E. faecium	6	non-A1	1996	Netherlands	Europe & Central Asia	High Income	Pig	Faeces	Short-read	Yes
E7300	E7300	Arredondo_Alonso_assemblies	E. faecium	552	A1		Greece	Europe & Central Asia	High Income	Hospitalized person	Blood	Short-read	Yes
E7599	E7599	Arredondo_Alonso_assemblies	E. faecium	290	A1	2012	Netherlands	Europe & Central Asia	High Income	Hospitalized person	0	Short-read	Yes
E7539	E7539	Arredondo_Alonso_assemblies	E. faecium	375	A1	2012	Netherlands	Europe & Central Asia	High Income	Hospitalized person	0	Short-read	Yes
E4460	E4460	Arredondo_Alonso_assemblies	E. faecium	266	A1		Netherlands	Europe & Central Asia	High Income	Pet	Faeces	Short-read
E8188	E8188	Arredondo_Alonso_assemblies	E. faecium	965	A1	2014	Netherlands	Europe & Central Asia	High Income	Hospitalized person	Faeces	Short-read	Yes
E8238	E8238	Arredondo_Alonso_assemblies	E. faecium	117	A1	2015	Netherlands	Europe & Central Asia	High Income	Hospitalized person	0	Short-read	Yes
E8454	E8454	Arredondo_Alonso_assemblies	E. faecium	18	A1	2015	Netherlands	Europe & Central Asia	High Income	Hospitalized person	0	Short-read	Yes
E8660	E8660	Arredondo_Alonso_assemblies	E. faecium	266	A1	2015	Netherlands	Europe & Central Asia	High Income	Pet	Faeces	Short-read	No
E8190	E8190	Arredondo_Alonso_assemblies	E. faecium	117	A1	2014	Netherlands	Europe & Central Asia	High Income	Hospitalized person	0	Short-read	Yes
E8285	E8285	Arredondo_Alonso_assemblies	E. faecium	117	A1	2015	Netherlands	Europe & Central Asia	High Income	Hospitalized person	Faeces	Short-read	Yes
E8912	E8912	Arredondo_Alonso_assemblies	E. faecium	128	A1	2015	Netherlands	Europe & Central Asia	High Income	Pet	Faeces	Short-read	No
E7964	E7964	Arredondo_Alonso_assemblies	E. faecium	203	A1	2013	Netherlands	Europe & Central Asia	High Income	Hospitalized person	Urine	Short-read	Yes
E8199	E8199	Arredondo_Alonso_assemblies	E. faecium	117	A1	2014	Netherlands	Europe & Central Asia	High Income	Hospitalized person	0	Short-read	Yes
E0574	E0574	Arredondo_Alonso_assemblies	E. faecium	6	non-A1	1996	Netherlands	Europe & Central Asia	High Income	Pig	Faeces	Short-read	Yes
E8735	E8735	Arredondo_Alonso_assemblies	E. faecium	18	A1	2015	Netherlands	Europe & Central Asia	High Income	Non-hospitalized person	Faeces	Short-read	No
E8265	E8265	Arredondo_Alonso_assemblies	E. faecium	117	A1	2015	Netherlands	Europe & Central Asia	High Income	Hospitalized person	0	Short-read
E4403	E4403	Arredondo_Alonso_assemblies	E. faecium	78	A1		Denmark	Europe & Central Asia	High Income	Pet	Faeces	Short-read	No
E9161	E9161	Arredondo_Alonso_assemblies	E. faecium	598	A1	2015	Netherlands	Europe & Central Asia	High Income	Non-hospitalized person	Faeces	Short-read	No
E4451	E4451	Arredondo_Alonso_assemblies	E. faecium	274	A1		Netherlands	Europe & Central Asia	High Income	Pet	Faeces	Short-read
E4445	E4445	Arredondo_Alonso_assemblies	E. faecium	398	A1		United Kingdom	Europe & Central Asia	High Income	Pet	Faeces	Short-read	No
E8219	E8219	Arredondo_Alonso_assemblies	E. faecium	80	A1	2015	Netherlands	Europe & Central Asia	High Income	Hospitalized person	0	Short-read	Yes
E8832	E8832	Arredondo_Alonso_assemblies	E. faecium	80	A1	2015	Netherlands	Europe & Central Asia	High Income	Pet	Faeces	Short-read	No
E7512	E7512	Arredondo_Alonso_assemblies	E. faecium	117	A1	2012	Netherlands	Europe & Central Asia	High Income	Hospitalized person	0	Short-read	Yes
E4454	E4454	Arredondo_Alonso_assemblies	E. faecium	168	non-A1		Netherlands	Europe & Central Asia	High Income	Pet	Faeces	Short-read
E2076	E2076	Arredondo_Alonso_assemblies	E. faecium	5	non-A1	2001	Denmark	Europe & Central Asia	High Income	Pig	Faeces	Short-read
E1583	E1583	Arredondo_Alonso_assemblies	E. faecium	161	non-A1	2001	Belgium	Europe & Central Asia	High Income	Non-hospitalized person	Faeces	Short-read	No
E2111	E2111	Arredondo_Alonso_assemblies	E. faecium	1143	non-A1	1999	Netherlands	Europe & Central Asia	High Income	Poultry	Faeces	Short-read	No
E6062	E6062	Arredondo_Alonso_assemblies	E. faecium	117	A1	2010	Portugal	Europe & Central Asia	High Income	Hospitalized person	Faeces	Short-read	Yes
E8357	E8357	Arredondo_Alonso_assemblies	E. faecium	117	A1	2015	Netherlands	Europe & Central Asia	High Income	Hospitalized person	0	Short-read
E8795	E8795	Arredondo_Alonso_assemblies	E. faecium	18	A1	2015	Netherlands	Europe & Central Asia	High Income	Pet	Faeces	Short-read	No
E7502	E7502	Arredondo_Alonso_assemblies	E. faecium	290	A1	2012	Netherlands	Europe & Central Asia	High Income	Hospitalized person	0	Short-read	Yes
E9031	E9031	Arredondo_Alonso_assemblies	E. faecium	1145	non-A1	2015	Netherlands	Europe & Central Asia	High Income	Non-hospitalized person	Faeces	Short-read	No
E6015	E6015	Arredondo_Alonso_assemblies	E. faecium	548	A1	2010	Latvia	Europe & Central Asia	High Income	Hospitalized person	Faeces	Short-read	Yes
E7667	E7667	Arredondo_Alonso_assemblies	E. faecium	192	A1	2013	Netherlands	Europe & Central Asia	High Income	Hospitalized person	Faeces	Short-read	Yes
E8000	E8000	Arredondo_Alonso_assemblies	E. faecium	78	A1	2014	Netherlands	Europe & Central Asia	High Income	Hospitalized person	Faeces	Short-read	Yes
E8344	E8344	Arredondo_Alonso_assemblies	E. faecium	117	A1	2015	Netherlands	Europe & Central Asia	High Income	Hospitalized person	0	Short-read	Yes
E4417	E4417	Arredondo_Alonso_assemblies	E. faecium	266	A1		United Kingdom	Europe & Central Asia	High Income	Pet	Faeces	Short-read	No
E6855	E6855	Arredondo_Alonso_assemblies	E. faecium	78	A1	2010	Switzerland	Europe & Central Asia	High Income	Hospitalized person	Blood	Short-read
E7198	E7198	Arredondo_Alonso_assemblies	E. faecium	80	A1	2009	Luxembourg	Europe & Central Asia	High Income	Hospitalized person	Faeces	Short-read	Yes
E8168	E8168	Arredondo_Alonso_assemblies	E. faecium	80	A1	2014	Netherlands	Europe & Central Asia	High Income	Hospitalized person	Faeces	Short-read	Yes
E4422	E4422	Arredondo_Alonso_assemblies	E. faecium	78	A1		United Kingdom	Europe & Central Asia	High Income	Pet	Faeces	Short-read	No
E0643	E0643	Arredondo_Alonso_assemblies	E. faecium	6	non-A1	1999	Netherlands	Europe & Central Asia	High Income	Pig	Faeces	Short-read	Yes
E7226	E7226	Arredondo_Alonso_assemblies	E. faecium	117	A1	2010	Greece	Europe & Central Asia	High Income	Hospitalized person	Faeces	Short-read	Yes
E8278	E8278	Arredondo_Alonso_assemblies	E. faecium	117	A1	2015	Netherlands	Europe & Central Asia	High Income	Hospitalized person	0	Short-read
E9262	E9262	Arredondo_Alonso_assemblies	E. faecium	1152	A1	2016	Netherlands	Europe & Central Asia	High Income	Pet	Faeces	Short-read	No
E8304	E8304	Arredondo_Alonso_assemblies	E. faecium	117	A1	2015	Netherlands	Europe & Central Asia	High Income	Hospitalized person	0	Short-read
E7862	E7862	Arredondo_Alonso_assemblies	E. faecium	730	A1	2013	Netherlands	Europe & Central Asia	High Income	Hospitalized person	0	Short-read	Yes
E7689	E7689	Arredondo_Alonso_assemblies	E. faecium	117	A1	2013	Netherlands	Europe & Central Asia	High Income	Hospitalized person	Faeces	Short-read	Yes
E8877	E8877	Arredondo_Alonso_assemblies	E. faecium	186	A1	2015	Netherlands	Europe & Central Asia	High Income	Pet	Faeces	Short-read	No
E4237	E4237	Arredondo_Alonso_assemblies	E. faecium	310	non-A1	2007	Sweden	Europe & Central Asia	High Income	Poultry	Faeces	Short-read	Yes
E8200	E8200	Arredondo_Alonso_assemblies	E. faecium	18	A1	2015	Netherlands	Europe & Central Asia	High Income	Hospitalized person	Faeces	Short-read	Yes
E8559	E8559	Arredondo_Alonso_assemblies	E. faecium	266	A1	2014	Netherlands	Europe & Central Asia	High Income	Pet	Faeces	Short-read	No
E0227	E0227	Arredondo_Alonso_assemblies	E. faecium	6	non-A1	1996	Netherlands	Europe & Central Asia	High Income	Non-hospitalized person	Faeces	Short-read	Yes
E7081	E7081	Arredondo_Alonso_assemblies	E. faecium	117	A1	2010	Latvia	Europe & Central Asia	High Income	Hospitalized person	0	Short-read	Yes
E1582	E1582	Arredondo_Alonso_assemblies	E. faecium	59	non-A1	2001	Belgium	Europe & Central Asia	High Income	Non-hospitalized person	Faeces	Short-read	No
E0447	E0447	Arredondo_Alonso_assemblies	E. faecium	13	non-A1	1997	Netherlands	Europe & Central Asia	High Income	Poultry	Faeces	Short-read	Yes
E4182	E4182	Arredondo_Alonso_assemblies	E. faecium	29	non-A1	2003	France	Europe & Central Asia	High Income	Non-hospitalized person	Faeces	Short-read
E7706	E7706	Arredondo_Alonso_assemblies	E. faecium	192	A1	2013	Netherlands	Europe & Central Asia	High Income	Hospitalized person	Faeces	Short-read	Yes
E8005	E8005	Arredondo_Alonso_assemblies	E. faecium	203	A1	2014	Netherlands	Europe & Central Asia	High Income	Hospitalized person	Faeces	Short-read	Yes
E6693	E6693	Arredondo_Alonso_assemblies	E. faecium	78	A1	2010	Switzerland	Europe & Central Asia	High Income	Hospitalized person	Blood	Short-read
E4455	E4455	Arredondo_Alonso_assemblies	E. faecium	274	A1		Netherlands	Europe & Central Asia	High Income	Pet	Faeces	Short-read
E7607	E7607	Arredondo_Alonso_assemblies	E. faecium	192	A1	2013	Netherlands	Europe & Central Asia	High Income	Hospitalized person	Catheter_Drain	Short-read	Yes
E7674	E7674	Arredondo_Alonso_assemblies	E. faecium	192	A1	2013	Netherlands	Europe & Central Asia	High Income	Hospitalized person	Faeces	Short-read	Yes
E4396	E4396	Arredondo_Alonso_assemblies	E. faecium	78	A1		Denmark	Europe & Central Asia	High Income	Pet	Faeces	Short-read	No
E7906	E7906	Arredondo_Alonso_assemblies	E. faecium	117	A1	2013	Netherlands	Europe & Central Asia	High Income	Hospitalized person	0	Short-read	Yes
E0149	E0149	Arredondo_Alonso_assemblies	E. faecium	6	non-A1	1996	Netherlands	Europe & Central Asia	High Income	Pig	Faeces	Short-read	Yes
E7269	E7269	Arredondo_Alonso_assemblies	E. faecium	412	A1	2010	Greece	Europe & Central Asia	High Income	Hospitalized person	Faeces	Short-read	Yes
E4398	E4398	Arredondo_Alonso_assemblies	E. faecium	78	A1		Denmark	Europe & Central Asia	High Income	Pet	Faeces	Short-read	No
E4395	E4395	Arredondo_Alonso_assemblies	E. faecium	78	A1		Denmark	Europe & Central Asia	High Income	Pet	Faeces	Short-read	No
E6849	E6849	Arredondo_Alonso_assemblies	E. faecium	130	non-A1	2010	Switzerland	Europe & Central Asia	High Income	Hospitalized person	Blood	Short-read
E7594	E7594	Arredondo_Alonso_assemblies	E. faecium	117	A1	2012	Netherlands	Europe & Central Asia	High Income	Hospitalized person	0	Short-read	Yes
E8539	E8539	Arredondo_Alonso_assemblies	E. faecium	19	A1	2014	Netherlands	Europe & Central Asia	High Income	Pet	Faeces	Short-read	No
E6060	E6060	Arredondo_Alonso_assemblies	E. faecium	117	A1	2010	Portugal	Europe & Central Asia	High Income	Hospitalized person	Faeces	Short-read	Yes
E7063	E7063	Arredondo_Alonso_assemblies	E. faecium	17	A1	2010	Latvia	Europe & Central Asia	High Income	Hospitalized person	0	Short-read	Yes
E6010	E6010	Arredondo_Alonso_assemblies	E. faecium	548	A1	2010	Latvia	Europe & Central Asia	High Income	Hospitalized person	Faeces	Short-read	Yes
E7712	E7712	Arredondo_Alonso_assemblies	E. faecium	192	A1	2013	Netherlands	Europe & Central Asia	High Income	Hospitalized person	0	Short-read	Yes
E1036	E1036	Arredondo_Alonso_assemblies	E. faecium	97	non-A1	1998	Netherlands	Europe & Central Asia	High Income	Non-hospitalized person	Faeces	Short-read	No
E4434	E4434	Arredondo_Alonso_assemblies	E. faecium	78	A1		United Kingdom	Europe & Central Asia	High Income	Pet	Faeces	Short-read	No
E4466	E4466	Arredondo_Alonso_assemblies	E. faecium	458	A1		Netherlands	Europe & Central Asia	High Income	Pet	Faeces	Short-read
E2100	E2100	Arredondo_Alonso_assemblies	E. faecium	82	non-A1	2001	Denmark	Europe & Central Asia	High Income	Poultry	Faeces	Short-read
E0622	E0622	Arredondo_Alonso_assemblies	E. faecium	1129	non-A1	1996	Netherlands	Europe & Central Asia	High Income	Pig	Faeces	Short-read	Yes
E7424	E7424	Arredondo_Alonso_assemblies	E. faecium	78	A1	2009	Netherlands	Europe & Central Asia	High Income	Hospitalized person	Catheter_Drain	Short-read	Yes
E7223	E7223	Arredondo_Alonso_assemblies	E. faecium	17	A1	2009	Greece	Europe & Central Asia	High Income	Hospitalized person	Faeces	Short-read	Yes
E4565	E4565	Arredondo_Alonso_assemblies	E. faecium	203	A1	2008	Netherlands	Europe & Central Asia	High Income	Pet	Faeces	Short-read
E8640	E8640	Arredondo_Alonso_assemblies	E. faecium	19	A1	2015	Netherlands	Europe & Central Asia	High Income	Pet	Faeces	Short-read	No
E8917	E8917	Arredondo_Alonso_assemblies	E. faecium	771	non-A1	2015	Netherlands	Europe & Central Asia	High Income	Pet	Faeces	Short-read	No
E0584	E0584	Arredondo_Alonso_assemblies	E. faecium	1128	non-A1	1996	Netherlands	Europe & Central Asia	High Income	Pig	Faeces	Short-read	Yes
E7642	E7642	Arredondo_Alonso_assemblies	E. faecium	192	A1	2013	Netherlands	Europe & Central Asia	High Income	Hospitalized person	Urine	Short-read	Yes
E7155	E7155	Arredondo_Alonso_assemblies	E. faecium	18	A1	2008	Latvia	Europe & Central Asia	High Income	Hospitalized person	Faeces	Short-read	Yes
E7019	E7019	Arredondo_Alonso_assemblies	E. faecium	17	A1	2010	Latvia	Europe & Central Asia	High Income	Hospitalized person	0	Short-read	Yes
E7677	E7677	Arredondo_Alonso_assemblies	E. faecium	192	A1	2013	Netherlands	Europe & Central Asia	High Income	Hospitalized person	Faeces	Short-read	Yes
E7694	E7694	Arredondo_Alonso_assemblies	E. faecium	192	A1	2013	Netherlands	Europe & Central Asia	High Income	Hospitalized person	Faeces	Short-read	Yes
E0664	E0664	Arredondo_Alonso_assemblies	E. faecium	6	non-A1	1999	Netherlands	Europe & Central Asia	High Income	Non-hospitalized person	Faeces	Short-read	Yes
E7907	E7907	Arredondo_Alonso_assemblies	E. faecium	117	A1	2013	Netherlands	Europe & Central Asia	High Income	Hospitalized person	0	Short-read	Yes
E9009	E9009	Arredondo_Alonso_assemblies	E. faecium	18	A1	2015	Netherlands	Europe & Central Asia	High Income	Hospitalized person	0	Short-read	Yes
E8220	E8220	Arredondo_Alonso_assemblies	E. faecium	80	A1	2015	Netherlands	Europe & Central Asia	High Income	Hospitalized person	0	Short-read	Yes
E9116	E9116	Arredondo_Alonso_assemblies	E. faecium	264	non-A1	2015	Netherlands	Europe & Central Asia	High Income	Pet	Faeces	Short-read	No
E1162	E1162	Arredondo_Alonso_assemblies	E. faecium	17	A1	1997	France	Europe & Central Asia	High Income	Hospitalized person	Blood	Short-read	No
E7200	E7200	Arredondo_Alonso_assemblies	E. faecium	78	A1	2009	Luxembourg	Europe & Central Asia	High Income	Hospitalized person	Faeces	Short-read	Yes
E4428	E4428	Arredondo_Alonso_assemblies	E. faecium	192	A1		United Kingdom	Europe & Central Asia	High Income	Pet	Faeces	Short-read	No
E2114	E2114	Arredondo_Alonso_assemblies	E. faecium	148	non-A1	1999	Netherlands	Europe & Central Asia	High Income	Poultry	Faeces	Short-read	No
E6073	E6073	Arredondo_Alonso_assemblies	E. faecium	78	A1	2009	Switzerland	Europe & Central Asia	High Income	Hospitalized person	Blood	Short-read
E6994	E6994	Arredondo_Alonso_assemblies	E. faecium	389	A1	2010	Latvia	Europe & Central Asia	High Income	Hospitalized person	Faeces	Short-read	Yes
E8589	E8589	Arredondo_Alonso_assemblies	E. faecium	1090	non-A1	2014	Netherlands	Europe & Central Asia	High Income	Pet	Faeces	Short-read	No
E4392	E4392	Arredondo_Alonso_assemblies	E. faecium	78	A1		Denmark	Europe & Central Asia	High Income	Pet	Faeces	Short-read	No
E4407	E4407	Arredondo_Alonso_assemblies	E. faecium	78	A1		Denmark	Europe & Central Asia	High Income	Pet	Faeces	Short-read	No
E8516	E8516	Arredondo_Alonso_assemblies	E. faecium	18	A1	2014	Netherlands	Europe & Central Asia	High Income	Non-hospitalized person	Faeces	Short-read	No
E8045	E8045	Arredondo_Alonso_assemblies	E. faecium	17	A1	2014	Netherlands	Europe & Central Asia	High Income	Hospitalized person	Clin_Site_Other	Short-read	Yes
E0647	E0647	Arredondo_Alonso_assemblies	E. faecium	6	non-A1	1999	Netherlands	Europe & Central Asia	High Income	Pig	Faeces	Short-read	Yes
E7201	E7201	Arredondo_Alonso_assemblies	E. faecium	78	A1	2009	Luxembourg	Europe & Central Asia	High Income	Hospitalized person	Faeces	Short-read	Yes
E7394	E7394	Arredondo_Alonso_assemblies	E. faecium	730	A1	2012	Netherlands	Europe & Central Asia	High Income	Hospitalized person	Blood	Short-read	Yes
E7580	E7580	Arredondo_Alonso_assemblies	E. faecium	6	non-A1	2012	Netherlands	Europe & Central Asia	High Income	Hospitalized person	0	Short-read	Yes
E7490	E7490	Arredondo_Alonso_assemblies	E. faecium	117	A1	2011	Netherlands	Europe & Central Asia	High Income	Hospitalized person	0	Short-read	Yes
E7695	E7695	Arredondo_Alonso_assemblies	E. faecium	192	A1	2013	Netherlands	Europe & Central Asia	High Income	Hospitalized person	Faeces	Short-read	Yes
E6021	E6021	Arredondo_Alonso_assemblies	E. faecium	549	A1	2010	Latvia	Europe & Central Asia	High Income	Hospitalized person	Faeces	Short-read	Yes
E1028	E1028	Arredondo_Alonso_assemblies	E. faecium	56	non-A1	1998	Netherlands	Europe & Central Asia	High Income	Non-hospitalized person	Faeces	Short-read	No
E7034	E7034	Arredondo_Alonso_assemblies	E. faecium	17	A1	2010	Latvia	Europe & Central Asia	High Income	Hospitalized person	0	Short-read	Yes
E7095	E7095	Arredondo_Alonso_assemblies	E. faecium	548	A1	2009	Latvia	Europe & Central Asia	High Income	Hospitalized person	0	Short-read	Yes
E7669	E7669	Arredondo_Alonso_assemblies	E. faecium	192	A1	2013	Netherlands	Europe & Central Asia	High Income	Hospitalized person	Faeces	Short-read	Yes
E7023	E7023	Arredondo_Alonso_assemblies	E. faecium	17	A1	2010	Latvia	Europe & Central Asia	High Income	Hospitalized person	0	Short-read	Yes
E8387	E8387	Arredondo_Alonso_assemblies	E. faecium	80	A1	2015	Netherlands	Europe & Central Asia	High Income	Hospitalized person	Faeces	Short-read	Yes
E7099	E7099	Arredondo_Alonso_assemblies	E. faecium	389	A1	2009	Latvia	Europe & Central Asia	High Income	Hospitalized person	0	Short-read	Yes
E2127	E2127	Arredondo_Alonso_assemblies	E. faecium	278	non-A1	2003	Netherlands	Europe & Central Asia	High Income	Pig	Faeces	Short-read	No
E7159	E7159	Arredondo_Alonso_assemblies	E. faecium	440	A1	2009	Latvia	Europe & Central Asia	High Income	Hospitalized person	Faeces	Short-read	Yes
E0128	E0128	Arredondo_Alonso_assemblies	E. faecium	82	non-A1	1996	Netherlands	Europe & Central Asia	High Income	Non-hospitalized person	Faeces	Short-read	Yes
E1504	E1504	Arredondo_Alonso_assemblies	E. faecium	17	A1	1995	Spain	Europe & Central Asia	High Income	Hospitalized person	Blood	Short-read	No
E8409	E8409	Arredondo_Alonso_assemblies	E. faecium	117	A1	2015	Netherlands	Europe & Central Asia	High Income	Hospitalized person	0	Short-read	Yes
E7697	E7697	Arredondo_Alonso_assemblies	E. faecium	203	A1	2013	Netherlands	Europe & Central Asia	High Income	Hospitalized person	Faeces	Short-read	Yes
E0455	E0455	Arredondo_Alonso_assemblies	E. faecium	13	non-A1	1997	Netherlands	Europe & Central Asia	High Income	Poultry	Faeces	Short-read	Yes
E8240	E8240	Arredondo_Alonso_assemblies	E. faecium	117	A1	2015	Netherlands	Europe & Central Asia	High Income	Hospitalized person	Faeces	Short-read	Yes
E6023	E6023	Arredondo_Alonso_assemblies	E. faecium	78	A1	2010	Latvia	Europe & Central Asia	High Income	Hospitalized person	Faeces	Short-read	Yes
E2107	E2107	Arredondo_Alonso_assemblies	E. faecium	451	non-A1	1999	Netherlands	Europe & Central Asia	High Income	Poultry	Faeces	Short-read	No
E4430	E4430	Arredondo_Alonso_assemblies	E. faecium	19	A1		United Kingdom	Europe & Central Asia	High Income	Pet	Faeces	Short-read	No
E8430	E8430	Arredondo_Alonso_assemblies	E. faecium	117	A1	2015	Netherlands	Europe & Central Asia	High Income	Hospitalized person	0	Short-read	Yes
E8444	E8444	Arredondo_Alonso_assemblies	E. faecium	80	A1	2015	Netherlands	Europe & Central Asia	High Income	Hospitalized person	0	Short-read	Yes
E8437	E8437	Arredondo_Alonso_assemblies	E. faecium	203	A1	2015	Netherlands	Europe & Central Asia	High Income	Hospitalized person	Faeces	Short-read	Yes
E9066	E9066	Arredondo_Alonso_assemblies	E. faecium	1096	non-A1	2015	Netherlands	Europe & Central Asia	High Income	Pet	Faeces	Short-read	No
E8770	E8770	Arredondo_Alonso_assemblies	E. faecium	18	A1	2015	Netherlands	Europe & Central Asia	High Income	Pet	Faeces	Short-read	No
E9041	E9041	Arredondo_Alonso_assemblies	E. faecium	19	A1	2015	Netherlands	Europe & Central Asia	High Income	Pet	Faeces	Short-read	No
E4209	E4209	Arredondo_Alonso_assemblies	E. faecium	310	non-A1	2002	Sweden	Europe & Central Asia	High Income	Poultry	Faeces	Short-read	Yes
E6970	E6970	Arredondo_Alonso_assemblies	E. faecium	389	A1	2010	Latvia	Europe & Central Asia	High Income	Hospitalized person	Faeces	Short-read	Yes
E8011	E8011	Arredondo_Alonso_assemblies	E. faecium	203	A1	2014	Netherlands	Europe & Central Asia	High Income	Hospitalized person	Faeces	Short-read	Yes
E8282	E8282	Arredondo_Alonso_assemblies	E. faecium	117	A1	2015	Netherlands	Europe & Central Asia	High Income	Hospitalized person	0	Short-read
E4467	E4467	Arredondo_Alonso_assemblies	E. faecium	266	A1		Netherlands	Europe & Central Asia	High Income	Pet	Faeces	Short-read
E8360	E8360	Arredondo_Alonso_assemblies	E. faecium	262	A1	2015	Netherlands	Europe & Central Asia	High Income	Hospitalized person	0	Short-read
E7528	E7528	Arredondo_Alonso_assemblies	E. faecium	290	A1	2012	Netherlands	Europe & Central Asia	High Income	Hospitalized person	0	Short-read	Yes
E8313	E8313	Arredondo_Alonso_assemblies	E. faecium	117	A1	2015	Netherlands	Europe & Central Asia	High Income	Hospitalized person	0	Short-read
E8283	E8283	Arredondo_Alonso_assemblies	E. faecium	117	A1	2015	Netherlands	Europe & Central Asia	High Income	Hospitalized person	0	Short-read
E6993	E6993	Arredondo_Alonso_assemblies	E. faecium	389	A1	2010	Latvia	Europe & Central Asia	High Income	Hospitalized person	Faeces	Short-read	Yes
E7583	E7583	Arredondo_Alonso_assemblies	E. faecium	17	A1	2012	Netherlands	Europe & Central Asia	High Income	Hospitalized person	0	Short-read	Yes
E7192	E7192	Arredondo_Alonso_assemblies	E. faecium	78	A1	2010	Portugal	Europe & Central Asia	High Income	Hospitalized person	Faeces	Short-read	Yes
E8429	E8429	Arredondo_Alonso_assemblies	E. faecium	1180	A1	2012	Netherlands	Europe & Central Asia	High Income	Hospitalized person	0	Short-read	Yes
E8036	E8036	Arredondo_Alonso_assemblies	E. faecium	80	A1	2014	Netherlands	Europe & Central Asia	High Income	Hospitalized person	Faeces	Short-read	Yes
E0587	E0587	Arredondo_Alonso_assemblies	E. faecium	6	non-A1	1996	Netherlands	Europe & Central Asia	High Income	Pig	Faeces	Short-read	Yes
E8382	E8382	Arredondo_Alonso_assemblies	E. faecium	117	A1	2015	Netherlands	Europe & Central Asia	High Income	Hospitalized person	0	Short-read
E7000	E7000	Arredondo_Alonso_assemblies	E. faecium	389	A1	2010	Latvia	Europe & Central Asia	High Income	Hospitalized person	Faeces	Short-read	Yes
E8203	E8203	Arredondo_Alonso_assemblies	E. faecium	117	A1	2015	Netherlands	Europe & Central Asia	High Income	Hospitalized person	0	Short-read	Yes
E7189	E7189	Arredondo_Alonso_assemblies	E. faecium	78	A1	2010	Portugal	Europe & Central Asia	High Income	Hospitalized person	Faeces	Short-read	Yes
E4436	E4436	Arredondo_Alonso_assemblies	E. faecium	266	A1		United Kingdom	Europe & Central Asia	High Income	Pet	Faeces	Short-read	No
E4213	E4213	Arredondo_Alonso_assemblies	E. faecium	310	non-A1	2002	Sweden	Europe & Central Asia	High Income	Poultry	Faeces	Short-read	Yes
E8233	E8233	Arredondo_Alonso_assemblies	E. faecium	203	A1	2015	Netherlands	Europe & Central Asia	High Income	Hospitalized person	Clin_Site_Other	Short-read	Yes
E2113	E2113	Arredondo_Alonso_assemblies	E. faecium	270	non-A1	2000	Netherlands	Europe & Central Asia	High Income	Poultry	Faeces	Short-read	No
E0669	E0669	Arredondo_Alonso_assemblies	E. faecium	1134	non-A1	1999	Netherlands	Europe & Central Asia	High Income	Non-hospitalized person	Faeces	Short-read	Yes
E4426	E4426	Arredondo_Alonso_assemblies	E. faecium	19	A1		United Kingdom	Europe & Central Asia	High Income	Pet	Faeces	Short-read	No
E7077	E7077	Arredondo_Alonso_assemblies	E. faecium	17	A1	2010	Latvia	Europe & Central Asia	High Income	Hospitalized person	0	Short-read	Yes
E7053	E7053	Arredondo_Alonso_assemblies	E. faecium	18	A1	2010	Portugal	Europe & Central Asia	High Income	Hospitalized person	0	Short-read	Yes
E0661	E0661	Arredondo_Alonso_assemblies	E. faecium	6	non-A1	1999	Netherlands	Europe & Central Asia	High Income	Pig	Faeces	Short-read	Yes
E4468	E4468	Arredondo_Alonso_assemblies	E. faecium	19	A1		Netherlands	Europe & Central Asia	High Income	Pet	Faeces	Short-read
E7945	E7945	Arredondo_Alonso_assemblies	E. faecium	117	A1	2013	Netherlands	Europe & Central Asia	High Income	Hospitalized person	0	Short-read	Yes
E2073	E2073	Arredondo_Alonso_assemblies	E. faecium	217	non-A1	2001	Denmark	Europe & Central Asia	High Income	Pig	Faeces	Short-read
E8952	E8952	Arredondo_Alonso_assemblies	E. faecium	264	non-A1	2015	Netherlands	Europe & Central Asia	High Income	Non-hospitalized person	Faeces	Short-read	No
E7889	E7889	Arredondo_Alonso_assemblies	E. faecium	117	A1	2013	Netherlands	Europe & Central Asia	High Income	Hospitalized person	0	Short-read	Yes
E8056	E8056	Arredondo_Alonso_assemblies	E. faecium	117	A1	2014	Netherlands	Europe & Central Asia	High Income	Hospitalized person	0	Short-read	Yes
E4355	E4355	Arredondo_Alonso_assemblies	E. faecium	627	A1	2004	France	Europe & Central Asia	High Income	Non-hospitalized person	Faeces	Short-read
E7553	E7553	Arredondo_Alonso_assemblies	E. faecium	117	A1	2012	Netherlands	Europe & Central Asia	High Income	Hospitalized person	Blood	Short-read	Yes
E8164	E8164	Arredondo_Alonso_assemblies	E. faecium	80	A1	2014	Netherlands	Europe & Central Asia	High Income	Hospitalized person	Faeces	Short-read	Yes
E8696	E8696	Arredondo_Alonso_assemblies	E. faecium	19	A1	2015	Netherlands	Europe & Central Asia	High Income	Pet	Faeces	Short-read	No
E7995	E7995	Arredondo_Alonso_assemblies	E. faecium	203	A1	2014	Netherlands	Europe & Central Asia	High Income	Hospitalized person	Faeces	Short-read	Yes
E8182	E8182	Arredondo_Alonso_assemblies	E. faecium	203	A1	2014	Netherlands	Europe & Central Asia	High Income	Hospitalized person	Faeces	Short-read	Yes
E8128	E8128	Arredondo_Alonso_assemblies	E. faecium	80	A1	2014	Netherlands	Europe & Central Asia	High Income	Hospitalized person	Faeces	Short-read	Yes
E4408	E4408	Arredondo_Alonso_assemblies	E. faecium	78	A1		United Kingdom	Europe & Central Asia	High Income	Pet	Faeces	Short-read	No
E4356	E4356	Arredondo_Alonso_assemblies	E. faecium	130	non-A1	2004	France	Europe & Central Asia	High Income	Non-hospitalized person	Faeces	Short-read
E4463	E4463	Arredondo_Alonso_assemblies	E. faecium	373	non-A1		Netherlands	Europe & Central Asia	High Income	Pet	Faeces	Short-read
E4415	E4415	Arredondo_Alonso_assemblies	E. faecium	402	A1		United Kingdom	Europe & Central Asia	High Income	Pet	Faeces	Short-read	No
E9267	E9267	Arredondo_Alonso_assemblies	E. faecium	1153	non-A1	2016	Netherlands	Europe & Central Asia	High Income	Pet	Faeces	Short-read	No
E1308	E1308	Arredondo_Alonso_assemblies	E. faecium	17	A1		Portugal	Europe & Central Asia	High Income	Hospitalized person	Blood	Short-read	No
E7233	E7233	Arredondo_Alonso_assemblies	E. faecium	17	A1	2010	Greece	Europe & Central Asia	High Income	Hospitalized person	Faeces	Short-read	Yes
E7205	E7205	Arredondo_Alonso_assemblies	E. faecium	203	A1	2009	Greece	Europe & Central Asia	High Income	Hospitalized person	Wound	Short-read	Yes
E2091	E2091	Arredondo_Alonso_assemblies	E. faecium	5	non-A1	2001	Denmark	Europe & Central Asia	High Income	Pig	Faeces	Short-read
E7949	E7949	Arredondo_Alonso_assemblies	E. faecium	80	A1	2013	Netherlands	Europe & Central Asia	High Income	Hospitalized person	Faeces	Short-read	Yes
E7947	E7947	Arredondo_Alonso_assemblies	E. faecium	80	A1	2013	Netherlands	Europe & Central Asia	High Income	Hospitalized person	Faeces	Short-read	Yes
E8326	E8326	Arredondo_Alonso_assemblies	E. faecium	117	A1	2015	Netherlands	Europe & Central Asia	High Income	Hospitalized person	0	Short-read
E7507	E7507	Arredondo_Alonso_assemblies	E. faecium	117	A1	2012	Netherlands	Europe & Central Asia	High Income	Hospitalized person	0	Short-read	Yes
E8026	E8026	Arredondo_Alonso_assemblies	E. faecium	18	A1	2014	Netherlands	Europe & Central Asia	High Income	Hospitalized person	0	Short-read	Yes
E2104	E2104	Arredondo_Alonso_assemblies	E. faecium	270	non-A1	1999	Netherlands	Europe & Central Asia	High Income	Poultry	Faeces	Short-read	No
E7578	E7578	Arredondo_Alonso_assemblies	E. faecium	290	A1	2012	Netherlands	Europe & Central Asia	High Income	Hospitalized person	0	Short-read	Yes
E8594	E8594	Arredondo_Alonso_assemblies	E. faecium	17	A1	2014	Netherlands	Europe & Central Asia	High Income	Pet	Faeces	Short-read	No
E6054	E6054	Arredondo_Alonso_assemblies	E. faecium	78	A1	2010	Portugal	Europe & Central Asia	High Income	Hospitalized person	Faeces	Short-read	Yes
E4399	E4399	Arredondo_Alonso_assemblies	E. faecium	78	A1		Denmark	Europe & Central Asia	High Income	Pet	Faeces	Short-read	No
E0673	E0673	Arredondo_Alonso_assemblies	E. faecium	6	non-A1	1999	Netherlands	Europe & Central Asia	High Income	Non-hospitalized person	Faeces	Short-read	Yes
E6016	E6016	Arredondo_Alonso_assemblies	E. faecium	78	A1	2010	Latvia	Europe & Central Asia	High Income	Hospitalized person	Faeces	Short-read	Yes
E0098	E0098	Arredondo_Alonso_assemblies	E. faecium	19	A1	1997	Netherlands	Europe & Central Asia	High Income	Non-hospitalized person	Faeces	Short-read	No
E7344	E7344	Arredondo_Alonso_assemblies	E. faecium	117	A1	2012	Netherlands	Europe & Central Asia	High Income	Hospitalized person	Faeces	Short-read	Yes
E8452	E8452	Arredondo_Alonso_assemblies	E. faecium	117	A1	2015	Netherlands	Europe & Central Asia	High Income	Hospitalized person	0	Short-read	Yes
E8448	E8448	Arredondo_Alonso_assemblies	E. faecium	50	A1	2015	Netherlands	Europe & Central Asia	High Income	Hospitalized person	Faeces	Short-read	Yes
E7932	E7932	Arredondo_Alonso_assemblies	E. faecium	203	A1	2013	Netherlands	Europe & Central Asia	High Income	Hospitalized person	Faeces	Short-read	Yes
E6850	E6850	Arredondo_Alonso_assemblies	E. faecium	78	A1	2010	Switzerland	Europe & Central Asia	High Income	Hospitalized person	Blood	Short-read
E7538	E7538	Arredondo_Alonso_assemblies	E. faecium	290	A1	2012	Netherlands	Europe & Central Asia	High Income	Hospitalized person	0	Short-read	Yes
E0138	E0138	Arredondo_Alonso_assemblies	E. faecium	6	non-A1	1996	Netherlands	Europe & Central Asia	High Income	Non-hospitalized person	Faeces	Short-read	Yes
E8216	E8216	Arredondo_Alonso_assemblies	E. faecium	117	A1	2014	Netherlands	Europe & Central Asia	High Income	Hospitalized person	0	Short-read	Yes
E6851	E6851	Arredondo_Alonso_assemblies	E. faecium	25	non-A1	2010	Switzerland	Europe & Central Asia	High Income	Hospitalized person	Blood	Short-read
E4352	E4352	Arredondo_Alonso_assemblies	E. faecium	92	A1	2004	France	Europe & Central Asia	High Income	Non-hospitalized person	Faeces	Short-read
E7684	E7684	Arredondo_Alonso_assemblies	E. faecium	203	A1	2013	Netherlands	Europe & Central Asia	High Income	Hospitalized person	Faeces	Short-read	Yes
E1766	E1766	Arredondo_Alonso_assemblies	E. faecium	136	A1	1996	Belgium	Europe & Central Asia	High Income	Non-hospitalized person	Faeces	Short-read	Yes
E0583	E0583	Arredondo_Alonso_assemblies	E. faecium	5	non-A1	1996	Netherlands	Europe & Central Asia	High Income	Pig	Faeces	Short-read	Yes
E7938	E7938	Arredondo_Alonso_assemblies	E. faecium	117	A1	2013	Netherlands	Europe & Central Asia	High Income	Hospitalized person	0	Short-read	Yes
E2121	E2121	Arredondo_Alonso_assemblies	E. faecium	9	non-A1	2001	Netherlands	Europe & Central Asia	High Income	Poultry	Faeces	Short-read	Yes
E7969	E7969	Arredondo_Alonso_assemblies	E. faecium	203	A1	2014	Netherlands	Europe & Central Asia	High Income	Hospitalized person	0	Short-read	Yes
E4179	E4179	Arredondo_Alonso_assemblies	E. faecium	50	A1	2003	France	Europe & Central Asia	High Income	Non-hospitalized person	Faeces	Short-read
E8521	E8521	Arredondo_Alonso_assemblies	E. faecium	38	non-A1	2014	Netherlands	Europe & Central Asia	High Income	Pet	Faeces	Short-read	No
E8305	E8305	Arredondo_Alonso_assemblies	E. faecium	117	A1	2015	Netherlands	Europe & Central Asia	High Income	Hospitalized person	0	Short-read
E8263	E8263	Arredondo_Alonso_assemblies	E. faecium	117	A1	2015	Netherlands	Europe & Central Asia	High Income	Hospitalized person	Urine	Short-read	Yes
E8281	E8281	Arredondo_Alonso_assemblies	E. faecium	117	A1	2015	Netherlands	Europe & Central Asia	High Income	Hospitalized person	0	Short-read
E7902	E7902	Arredondo_Alonso_assemblies	E. faecium	117	A1	2013	Netherlands	Europe & Central Asia	High Income	Hospitalized person	0	Short-read	Yes
E6969	E6969	Arredondo_Alonso_assemblies	E. faecium	389	A1	2010	Latvia	Europe & Central Asia	High Income	Hospitalized person	Faeces	Short-read	Yes
E8279	E8279	Arredondo_Alonso_assemblies	E. faecium	117	A1	2015	Netherlands	Europe & Central Asia	High Income	Hospitalized person	0	Short-read
E0555	E0555	Arredondo_Alonso_assemblies	E. faecium	952	non-A1	1996	Netherlands	Europe & Central Asia	High Income	Pig	Faeces	Short-read	Yes
E4222	E4222	Arredondo_Alonso_assemblies	E. faecium	310	non-A1	2004	Sweden	Europe & Central Asia	High Income	Poultry	Faeces	Short-read	Yes
E0613	E0613	Arredondo_Alonso_assemblies	E. faecium	6	non-A1	1996	Netherlands	Europe & Central Asia	High Income	Pig	Faeces	Short-read	Yes
E8242	E8242	Arredondo_Alonso_assemblies	E. faecium	117	A1	2015	Netherlands	Europe & Central Asia	High Income	Hospitalized person	0	Short-read	Yes
E6968	E6968	Arredondo_Alonso_assemblies	E. faecium	389	A1	2010	Latvia	Europe & Central Asia	High Income	Hospitalized person	Faeces	Short-read	Yes
E4461	E4461	Arredondo_Alonso_assemblies	E. faecium	19	A1		Netherlands	Europe & Central Asia	High Income	Pet	Faeces	Short-read
E7900	E7900	Arredondo_Alonso_assemblies	E. faecium	117	A1	2013	Netherlands	Europe & Central Asia	High Income	Hospitalized person	0	Short-read	Yes
E7030	E7030	Arredondo_Alonso_assemblies	E. faecium	17	A1	2010	Latvia	Europe & Central Asia	High Income	Hospitalized person	0	Short-read	Yes
E7668	E7668	Arredondo_Alonso_assemblies	E. faecium	192	A1	2013	Netherlands	Europe & Central Asia	High Income	Hospitalized person	Faeces	Short-read	Yes
E8392	E8392	Arredondo_Alonso_assemblies	E. faecium	5	non-A1	2015	Netherlands	Europe & Central Asia	High Income	Hospitalized person	Faeces	Short-read	Yes
E7017	E7017	Arredondo_Alonso_assemblies	E. faecium	389	A1	2010	Latvia	Europe & Central Asia	High Income	Hospitalized person	0	Short-read	Yes
E7183	E7183	Arredondo_Alonso_assemblies	E. faecium	78	A1	2009	Portugal	Europe & Central Asia	High Income	Hospitalized person	Faeces	Short-read	Yes
E4472	E4472	Arredondo_Alonso_assemblies	E. faecium	266	A1		Netherlands	Europe & Central Asia	High Income	Pet	Faeces	Short-read
E4471	E4471	Arredondo_Alonso_assemblies	E. faecium	1181	A1		Netherlands	Europe & Central Asia	High Income	Pet	Faeces	Short-read
E6995	E6995	Arredondo_Alonso_assemblies	E. faecium	389	A1	2010	Latvia	Europe & Central Asia	High Income	Hospitalized person	Faeces	Short-read	Yes
E4419	E4419	Arredondo_Alonso_assemblies	E. faecium	398	A1		United Kingdom	Europe & Central Asia	High Income	Pet	Faeces	Short-read	No
E8730	E8730	Arredondo_Alonso_assemblies	E. faecium	1091	non-A1	2015	Netherlands	Europe & Central Asia	High Income	Pet	Faeces	Short-read	No
E8624	E8624	Arredondo_Alonso_assemblies	E. faecium	168	non-A1	2015	Netherlands	Europe & Central Asia	High Income	Non-hospitalized person	Faeces	Short-read	No
E7577	E7577	Arredondo_Alonso_assemblies	E. faecium	791	A1	2012	Netherlands	Europe & Central Asia	High Income	Hospitalized person	0	Short-read	Yes
E8275	E8275	Arredondo_Alonso_assemblies	E. faecium	117	A1	2015	Netherlands	Europe & Central Asia	High Income	Hospitalized person	0	Short-read
E8127	E8127	Arredondo_Alonso_assemblies	E. faecium	117	A1	2014	Netherlands	Europe & Central Asia	High Income	Hospitalized person	0	Short-read	Yes
E2103	E2103	Arredondo_Alonso_assemblies	E. faecium	258	non-A1	2001	Denmark	Europe & Central Asia	High Income	Poultry	Faeces	Short-read	No
E8030	E8030	Arredondo_Alonso_assemblies	E. faecium	80	A1	2014	Netherlands	Europe & Central Asia	High Income	Hospitalized person	0	Short-read	Yes
E6041	E6041	Arredondo_Alonso_assemblies	E. faecium	440	A1	2010	Latvia	Europe & Central Asia	High Income	Hospitalized person	Faeces	Short-read	Yes
E7230	E7230	Arredondo_Alonso_assemblies	E. faecium	125	A1	2010	Greece	Europe & Central Asia	High Income	Hospitalized person	Faeces	Short-read	Yes
E4400	E4400	Arredondo_Alonso_assemblies	E. faecium	78	A1		Denmark	Europe & Central Asia	High Income	Pet	Faeces	Short-read	No
E4390	E4390	Arredondo_Alonso_assemblies	E. faecium	192	A1		Denmark	Europe & Central Asia	High Income	Pet	Faeces	Short-read	No
E7608	E7608	Arredondo_Alonso_assemblies	E. faecium	203	A1	2013	Netherlands	Europe & Central Asia	High Income	Hospitalized person	0	Short-read	Yes
E0597	E0597	Arredondo_Alonso_assemblies	E. faecium	147	non-A1	1996	Netherlands	Europe & Central Asia	High Income	Pig	Faeces	Short-read	Yes
E0084	E0084	Arredondo_Alonso_assemblies	E. faecium	5	non-A1	1997	Netherlands	Europe & Central Asia	High Income	Non-hospitalized person	Faeces	Short-read	Yes
E4200	E4200	Arredondo_Alonso_assemblies	E. faecium	310	non-A1	2001	Sweden	Europe & Central Asia	High Income	Poultry	Faeces	Short-read	Yes
E7022	E7022	Arredondo_Alonso_assemblies	E. faecium	17	A1	2010	Latvia	Europe & Central Asia	High Income	Hospitalized person	0	Short-read	Yes
E4232	E4232	Arredondo_Alonso_assemblies	E. faecium	310	non-A1	2005	Sweden	Europe & Central Asia	High Income	Poultry	Faeces	Short-read	Yes
E8223	E8223	Arredondo_Alonso_assemblies	E. faecium	80	A1	2015	Netherlands	Europe & Central Asia	High Income	Hospitalized person	0	Short-read	Yes
E7326	E7326	Arredondo_Alonso_assemblies	E. faecium	494	A1	2012	Netherlands	Europe & Central Asia	High Income	Hospitalized person	0	Short-read	Yes
E7944	E7944	Arredondo_Alonso_assemblies	E. faecium	117	A1	2013	Netherlands	Europe & Central Asia	High Income	Hospitalized person	0	Short-read	Yes
E8341	E8341	Arredondo_Alonso_assemblies	E. faecium	1012	A1	2015	Netherlands	Europe & Central Asia	High Income	Hospitalized person	0	Short-read	Yes
E7228	E7228	Arredondo_Alonso_assemblies	E. faecium	722	non-A1	2010	Greece	Europe & Central Asia	High Income	Hospitalized person	Faeces	Short-read	No
E7658	E7658	Arredondo_Alonso_assemblies	E. faecium	192	A1	2013	Netherlands	Europe & Central Asia	High Income	Hospitalized person	Faeces	Short-read	Yes
E8330	E8330	Arredondo_Alonso_assemblies	E. faecium	117	A1	2015	Netherlands	Europe & Central Asia	High Income	Hospitalized person	Urine	Short-read	Yes
E7950	E7950	Arredondo_Alonso_assemblies	E. faecium	80	A1	2013	Netherlands	Europe & Central Asia	High Income	Hospitalized person	Faeces	Short-read	Yes
E7167	E7167	Arredondo_Alonso_assemblies	E. faecium	389	A1	2010	Latvia	Europe & Central Asia	High Income	Hospitalized person	Faeces	Short-read	Yes
E8276	E8276	Arredondo_Alonso_assemblies	E. faecium	117	A1	2015	Netherlands	Europe & Central Asia	High Income	Hospitalized person	0	Short-read
E9011	E9011	Arredondo_Alonso_assemblies	E. faecium	192	A1	2015	Netherlands	Europe & Central Asia	High Income	Hospitalized person	0	Short-read	Yes
E7520	E7520	Arredondo_Alonso_assemblies	E. faecium	290	A1	2012	Netherlands	Europe & Central Asia	High Income	Hospitalized person	Faeces	Short-read	Yes
E2128	E2128	Arredondo_Alonso_assemblies	E. faecium	1144	non-A1	2003	Netherlands	Europe & Central Asia	High Income	Poultry	Faeces	Short-read	No
E6852	E6852	Arredondo_Alonso_assemblies	E. faecium	78	A1	2010	Switzerland	Europe & Central Asia	High Income	Hospitalized person	Blood	Short-read
E8892	E8892	Arredondo_Alonso_assemblies	E. faecium	1091	non-A1	2015	Netherlands	Europe & Central Asia	High Income	Pet	Faeces	Short-read	No
E8012	E8012	Arredondo_Alonso_assemblies	E. faecium	323	A1	2014	Netherlands	Europe & Central Asia	High Income	Hospitalized person	Faeces	Short-read	Yes
E7676	E7676	Arredondo_Alonso_assemblies	E. faecium	192	A1	2013	Netherlands	Europe & Central Asia	High Income	Hospitalized person	Faeces	Short-read	Yes
E8720	E8720	Arredondo_Alonso_assemblies	E. faecium	1091	non-A1	2015	Netherlands	Europe & Central Asia	High Income	Pet	Faeces	Short-read	No
E8221	E8221	Arredondo_Alonso_assemblies	E. faecium	117	A1	2015	Netherlands	Europe & Central Asia	High Income	Hospitalized person	0	Short-read	Yes
E7636	E7636	Arredondo_Alonso_assemblies	E. faecium	9	non-A1		Portugal	Europe & Central Asia	High Income	Other animal	Faeces	Short-read	No
E9121	E9121	Arredondo_Alonso_assemblies	E. faecium	117	A1	2015	Netherlands	Europe & Central Asia	High Income	Non-hospitalized person	Faeces	Short-read	No
E8447	E8447	Arredondo_Alonso_assemblies	E. faecium	50	A1	2015	Netherlands	Europe & Central Asia	High Income	Hospitalized person	Faeces	Short-read	Yes
E8665	E8665	Arredondo_Alonso_assemblies	E. faecium	18	A1	2015	Netherlands	Europe & Central Asia	High Income	Non-hospitalized person	Faeces	Short-read	No
E4206	E4206	Arredondo_Alonso_assemblies	E. faecium	310	non-A1	2002	Sweden	Europe & Central Asia	High Income	Poultry	Faeces	Short-read	Yes
E7210	E7210	Arredondo_Alonso_assemblies	E. faecium	125	A1	2009	Greece	Europe & Central Asia	High Income	Hospitalized person	Faeces	Short-read	Yes
E4406	E4406	Arredondo_Alonso_assemblies	E. faecium	192	A1		Denmark	Europe & Central Asia	High Income	Pet	Faeces	Short-read	No
E7430	E7430	Arredondo_Alonso_assemblies	E. faecium	117	A1	2011	Netherlands	Europe & Central Asia	High Income	Hospitalized person	Faeces	Short-read	Yes
E4449	E4449	Arredondo_Alonso_assemblies	E. faecium	192	A1		United Kingdom	Europe & Central Asia	High Income	Pet	Faeces	Short-read	No
E0454	E0454	Arredondo_Alonso_assemblies	E. faecium	10	non-A1	1997	Netherlands	Europe & Central Asia	High Income	Poultry	Faeces	Short-read	Yes
E1303	E1303	Arredondo_Alonso_assemblies	E. faecium	17	A1		Poland	Europe & Central Asia	High Income	Hospitalized person	Blood	Short-read	No
E7893	E7893	Arredondo_Alonso_assemblies	E. faecium	203	A1	2013	Netherlands	Europe & Central Asia	High Income	Hospitalized person	0	Short-read	Yes
E7927	E7927	Arredondo_Alonso_assemblies	E. faecium	117	A1	2013	Netherlands	Europe & Central Asia	High Income	Hospitalized person	0	Short-read	Yes
E4240	E4240	Arredondo_Alonso_assemblies	E. faecium	310	non-A1	2007	Sweden	Europe & Central Asia	High Income	Poultry	Faeces	Short-read	Yes
E8775	E8775	Arredondo_Alonso_assemblies	E. faecium	1093	A1	2015	Netherlands	Europe & Central Asia	High Income	Pet	Faeces	Short-read	No
E9010	E9010	Arredondo_Alonso_assemblies	E. faecium	6	non-A1	2015	Netherlands	Europe & Central Asia	High Income	Hospitalized person	0	Short-read	Yes
E2065	E2065	Arredondo_Alonso_assemblies	E. faecium	524	non-A1	2001	Denmark	Europe & Central Asia	High Income	Pig	Faeces	Short-read
E7549	E7549	Arredondo_Alonso_assemblies	E. faecium	290	A1	2012	Netherlands	Europe & Central Asia	High Income	Hospitalized person	0	Short-read	Yes
E7992	E7992	Arredondo_Alonso_assemblies	E. faecium	203	A1	2014	Netherlands	Europe & Central Asia	High Income	Hospitalized person	Faeces	Short-read	Yes
E8381	E8381	Arredondo_Alonso_assemblies	E. faecium	117	A1	2015	Netherlands	Europe & Central Asia	High Income	Hospitalized person	0	Short-read
E7634	E7634	Arredondo_Alonso_assemblies	E. faecium	214	A1		Portugal	Europe & Central Asia	High Income	Other animal	Faeces	Short-read	No
E7444	E7444	Arredondo_Alonso_assemblies	E. faecium	18	A1	2012	Netherlands	Europe & Central Asia	High Income	Hospitalized person	Faeces	Short-read	Yes
E7627	E7627	Arredondo_Alonso_assemblies	E. faecium	901	non-A1		Portugal	Europe & Central Asia	High Income		0	Short-read	No
E8852	E8852	Arredondo_Alonso_assemblies	E. faecium	19	A1	2015	Netherlands	Europe & Central Asia	High Income	Pet	Faeces	Short-read	No
E9151	E9151	Arredondo_Alonso_assemblies	E. faecium	192	A1	2015	Netherlands	Europe & Central Asia	High Income	Pet	Faeces	Short-read	No
E1776	E1776	Arredondo_Alonso_assemblies	E. faecium	143	non-A1	2001	Belgium	Europe & Central Asia	High Income	Pig	Faeces	Short-read	No
E4204	E4204	Arredondo_Alonso_assemblies	E. faecium	310	non-A1	2001	Sweden	Europe & Central Asia	High Income	Poultry	Faeces	Short-read	Yes
E7701	E7701	Arredondo_Alonso_assemblies	E. faecium	192	A1	2013	Netherlands	Europe & Central Asia	High Income	Hospitalized person	Faeces	Short-read	Yes
E2118	E2118	Arredondo_Alonso_assemblies	E. faecium	393	A1	2001	Netherlands	Europe & Central Asia	High Income	Poultry	Faeces	Short-read	No
E8932	E8932	Arredondo_Alonso_assemblies	E. faecium	19	A1	2015	Netherlands	Europe & Central Asia	High Income	Pet	Faeces	Short-read	No
E7184	E7184	Arredondo_Alonso_assemblies	E. faecium	78	A1	2009	Portugal	Europe & Central Asia	High Income	Hospitalized person	Faeces	Short-read	Yes
E1277	E1277	Arredondo_Alonso_assemblies	E. faecium	78	A1		Germany	Europe & Central Asia	High Income	Hospitalized person	Blood	Short-read	No
E8150	E8150	Arredondo_Alonso_assemblies	E. faecium	18	A1	2014	Netherlands	Europe & Central Asia	High Income	Hospitalized person	Blood	Short-read	Yes
E7679	E7679	Arredondo_Alonso_assemblies	E. faecium	192	A1	2013	Netherlands	Europe & Central Asia	High Income	Hospitalized person	Faeces	Short-read	Yes
E8044	E8044	Arredondo_Alonso_assemblies	E. faecium	203	A1	2014	Netherlands	Europe & Central Asia	High Income	Hospitalized person	Faeces	Short-read	Yes
E8425	E8425	Arredondo_Alonso_assemblies	E. faecium	552	A1	2015	Netherlands	Europe & Central Asia	High Income	Hospitalized person	0	Short-read	Yes
E0628	E0628	Arredondo_Alonso_assemblies	E. faecium	6	non-A1	1996	Netherlands	Europe & Central Asia	High Income	Pig	Faeces	Short-read	Yes
E7908	E7908	Arredondo_Alonso_assemblies	E. faecium	117	A1	2013	Netherlands	Europe & Central Asia	High Income	Hospitalized person	0	Short-read	Yes
E6053	E6053	Arredondo_Alonso_assemblies	E. faecium	18	A1	2010	Portugal	Europe & Central Asia	High Income	Hospitalized person	Faeces	Short-read	Yes
E4418	E4418	Arredondo_Alonso_assemblies	E. faecium	401	A1		United Kingdom	Europe & Central Asia	High Income	Pet	Faeces	Short-read	No
E7963	E7963	Arredondo_Alonso_assemblies	E. faecium	203	A1	2013	Netherlands	Europe & Central Asia	High Income	Hospitalized person	0	Short-read	Yes
E8271	E8271	Arredondo_Alonso_assemblies	E. faecium	117	A1	2015	Netherlands	Europe & Central Asia	High Income	Hospitalized person	0	Short-read
E0130	E0130	Arredondo_Alonso_assemblies	E. faecium	6	non-A1	1996	Netherlands	Europe & Central Asia	High Income	Non-hospitalized person	Faeces	Short-read	Yes
E8010	E8010	Arredondo_Alonso_assemblies	E. faecium	6	non-A1	2014	Netherlands	Europe & Central Asia	High Income	Hospitalized person	Faeces	Short-read	Yes
E7920	E7920	Arredondo_Alonso_assemblies	E. faecium	117	A1	2013	Netherlands	Europe & Central Asia	High Income	Hospitalized person	0	Short-read	Yes
E8339	E8339	Arredondo_Alonso_assemblies	E. faecium	412	A1	2015	Netherlands	Europe & Central Asia	High Income	Hospitalized person	0	Short-read	Yes
E8815	E8815	Arredondo_Alonso_assemblies	E. faecium	148	non-A1	2015	Netherlands	Europe & Central Asia	High Income	Pet	Faeces	Short-read	No
E6075	E6075	Arredondo_Alonso_assemblies	E. faecium	203	A1	2009	Switzerland	Europe & Central Asia	High Income	Hospitalized person	Blood	Short-read
E8204	E8204	Arredondo_Alonso_assemblies	E. faecium	117	A1	2015	Netherlands	Europe & Central Asia	High Income	Hospitalized person	0	Short-read	Yes
E8308	E8308	Arredondo_Alonso_assemblies	E. faecium	117	A1	2015	Netherlands	Europe & Central Asia	High Income	Hospitalized person	0	Short-read
E0060	E0060	Arredondo_Alonso_assemblies	E. faecium	147	non-A1	1996	Netherlands	Europe & Central Asia	High Income	Non-hospitalized person	Faeces	Short-read	Yes
E0131	E0131	Arredondo_Alonso_assemblies	E. faecium	5	non-A1	1996	Netherlands	Europe & Central Asia	High Income	Non-hospitalized person	Faeces	Short-read	Yes
E9086	E9086	Arredondo_Alonso_assemblies	E. faecium	323	A1	2015	Netherlands	Europe & Central Asia	High Income	Pet	Faeces	Short-read	No
E7861	E7861	Arredondo_Alonso_assemblies	E. faecium	730	A1	2013	Netherlands	Europe & Central Asia	High Income	Hospitalized person	0	Short-read	Yes
E7585	E7585	Arredondo_Alonso_assemblies	E. faecium	203	A1	2012	Netherlands	Europe & Central Asia	High Income	Hospitalized person	Ascites	Short-read	Yes
E4229	E4229	Arredondo_Alonso_assemblies	E. faecium	310	non-A1	2005	Sweden	Europe & Central Asia	High Income	Poultry	Faeces	Short-read	Yes
E7204	E7204	Arredondo_Alonso_assemblies	E. faecium	125	A1	2009	Greece	Europe & Central Asia	High Income	Hospitalized person	Faeces	Short-read	Yes
E6684	E6684	Arredondo_Alonso_assemblies	E. faecium	117	A1	2010	Switzerland	Europe & Central Asia	High Income	Hospitalized person	Blood	Short-read
E8157	E8157	Arredondo_Alonso_assemblies	E. faecium	80	A1	2014	Netherlands	Europe & Central Asia	High Income	Hospitalized person	Faeces	Short-read	Yes
E7236	E7236	Arredondo_Alonso_assemblies	E. faecium	203	A1	2011	Greece	Europe & Central Asia	High Income	Hospitalized person	Faeces	Short-read	Yes
E8029	E8029	Arredondo_Alonso_assemblies	E. faecium	22	A1	2014	Netherlands	Europe & Central Asia	High Income	Hospitalized person	0	Short-read	Yes
E7096	E7096	Arredondo_Alonso_assemblies	E. faecium	548	A1	2009	Latvia	Europe & Central Asia	High Income	Hospitalized person	0	Short-read	Yes
E0743	E0743	Arredondo_Alonso_assemblies	E. faecium	139	non-A1	1998	Netherlands	Europe & Central Asia	High Income	Non-hospitalized person	Faeces	Short-read	Yes
E2117	E2117	Arredondo_Alonso_assemblies	E. faecium	9	non-A1	2001	Netherlands	Europe & Central Asia	High Income	Poultry	Faeces	Short-read	Yes
E7704	E7704	Arredondo_Alonso_assemblies	E. faecium	192	A1	2013	Netherlands	Europe & Central Asia	High Income	Hospitalized person	Faeces	Short-read	Yes
E2132	E2132	Arredondo_Alonso_assemblies	E. faecium	148	non-A1	2004	Netherlands	Europe & Central Asia	High Income	Poultry	Faeces	Short-read	No
E4236	E4236	Arredondo_Alonso_assemblies	E. faecium	310	non-A1	2006	Sweden	Europe & Central Asia	High Income	Poultry	Faeces	Short-read	Yes
E7897	E7897	Arredondo_Alonso_assemblies	E. faecium	117	A1	2013	Netherlands	Europe & Central Asia	High Income	Hospitalized person	0	Short-read	Yes
E8862	E8862	Arredondo_Alonso_assemblies	E. faecium	266	A1	2015	Netherlands	Europe & Central Asia	High Income	Non-hospitalized person	Faeces	Short-read	No
E4421	E4421	Arredondo_Alonso_assemblies	E. faecium	192	A1		United Kingdom	Europe & Central Asia	High Income	Pet	Faeces	Short-read	No
E8554	E8554	Arredondo_Alonso_assemblies	E. faecium	266	A1	2014	Netherlands	Europe & Central Asia	High Income	Pet	Faeces	Short-read	No
E8790	E8790	Arredondo_Alonso_assemblies	E. faecium	264	non-A1	2015	Netherlands	Europe & Central Asia	High Income	Pet	Faeces	Short-read	No
E8312	E8312	Arredondo_Alonso_assemblies	E. faecium	117	A1	2015	Netherlands	Europe & Central Asia	High Income	Hospitalized person	0	Short-read
E0659	E0659	Arredondo_Alonso_assemblies	E. faecium	1132	non-A1	1999	Netherlands	Europe & Central Asia	High Income	Pig	Faeces	Short-read	Yes
E8266	E8266	Arredondo_Alonso_assemblies	E. faecium	117	A1	2015	Netherlands	Europe & Central Asia	High Income	Hospitalized person	0	Short-read
E7996	E7996	Arredondo_Alonso_assemblies	E. faecium	203	A1	2014	Netherlands	Europe & Central Asia	High Income	Hospitalized person	Faeces	Short-read	Yes
E0559	E0559	Arredondo_Alonso_assemblies	E. faecium	6	non-A1	1996	Netherlands	Europe & Central Asia	High Income	Pig	Faeces	Short-read	Yes
E8342	E8342	Arredondo_Alonso_assemblies	E. faecium	80	A1	2015	Netherlands	Europe & Central Asia	High Income	Hospitalized person	0	Short-read	Yes
E0114	E0114	Arredondo_Alonso_assemblies	E. faecium	1125	non-A1	1997	Netherlands	Europe & Central Asia	High Income	Non-hospitalized person	Faeces	Short-read	No
E7670	E7670	Arredondo_Alonso_assemblies	E. faecium	192	A1	2013	Netherlands	Europe & Central Asia	High Income	Hospitalized person	Faeces	Short-read	Yes
E7857	E7857	Arredondo_Alonso_assemblies	E. faecium	192	A1	2013	Netherlands	Europe & Central Asia	High Income	Hospitalized person	Faeces	Short-read	Yes
E8057	E8057	Arredondo_Alonso_assemblies	E. faecium	18	A1	2014	Netherlands	Europe & Central Asia	High Income	Hospitalized person	Faeces	Short-read	Yes
E6857	E6857	Arredondo_Alonso_assemblies	E. faecium	203	A1	2010	Switzerland	Europe & Central Asia	High Income	Hospitalized person	Blood	Short-read
E6022	E6022	Arredondo_Alonso_assemblies	E. faecium	549	A1	2010	Latvia	Europe & Central Asia	High Income	Hospitalized person	Faeces	Short-read	Yes
E7656	E7656	Arredondo_Alonso_assemblies	E. faecium	192	A1	2013	Netherlands	Europe & Central Asia	High Income	Hospitalized person	Faeces	Short-read	Yes
E4442	E4442	Arredondo_Alonso_assemblies	E. faecium	398	A1		United Kingdom	Europe & Central Asia	High Income	Pet	Faeces	Short-read	No
E8053	E8053	Arredondo_Alonso_assemblies	E. faecium	117	A1	2014	Netherlands	Europe & Central Asia	High Income	Hospitalized person	0	Short-read	Yes
E8810	E8810	Arredondo_Alonso_assemblies	E. faecium	1096	non-A1	2015	Netherlands	Europe & Central Asia	High Income	Pet	Faeces	Short-read	No
E9156	E9156	Arredondo_Alonso_assemblies	E. faecium	1150	non-A1	2015	Netherlands	Europe & Central Asia	High Income	Non-hospitalized person	Faeces	Short-read	No
E7951	E7951	Arredondo_Alonso_assemblies	E. faecium	80	A1	2013	Netherlands	Europe & Central Asia	High Income	Hospitalized person	Faeces	Short-read	Yes
E7620	E7620	Arredondo_Alonso_assemblies	E. faecium	273	A1		Portugal	Europe & Central Asia	High Income	Other animal	0	Short-read	Yes
E7616	E7616	Arredondo_Alonso_assemblies	E. faecium	898	non-A1		Portugal	Europe & Central Asia	High Income	Other animal	Faeces	Short-read	No
E7221	E7221	Arredondo_Alonso_assemblies	E. faecium	125	A1	2009	Greece	Europe & Central Asia	High Income	Hospitalized person	Faeces	Short-read	Yes
E8175	E8175	Arredondo_Alonso_assemblies	E. faecium	80	A1	2014	Netherlands	Europe & Central Asia	High Income	Hospitalized person	Faeces	Short-read	Yes
E7596	E7596	Arredondo_Alonso_assemblies	E. faecium	80	A1	2012	Netherlands	Europe & Central Asia	High Income	Hospitalized person	0	Short-read	Yes
E7703	E7703	Arredondo_Alonso_assemblies	E. faecium	203	A1	2013	Netherlands	Europe & Central Asia	High Income	Hospitalized person	Faeces	Short-read	Yes
E7021	E7021	Arredondo_Alonso_assemblies	E. faecium	549	A1	2010	Latvia	Europe & Central Asia	High Income	Hospitalized person	0	Short-read	Yes
E7194	E7194	Arredondo_Alonso_assemblies	E. faecium	125	A1	2010	Portugal	Europe & Central Asia	High Income	Hospitalized person	Faeces	Short-read	Yes
E8379	E8379	Arredondo_Alonso_assemblies	E. faecium	117	A1	2015	Netherlands	Europe & Central Asia	High Income	Hospitalized person	0	Short-read
E0619	E0619	Arredondo_Alonso_assemblies	E. faecium	137	non-A1	1996	Netherlands	Europe & Central Asia	High Income	Pig	Faeces	Short-read	Yes
E1721	E1721	Arredondo_Alonso_assemblies	E. faecium	169	non-A1	2001	Tanzania	Sub-Saharan Africa	Low/Lower Middle Income	Hospitalized person	Blood	Short-read	No
E6973	E6973	Arredondo_Alonso_assemblies	E. faecium	412	A1	2010	Greece	Europe & Central Asia	High Income	Hospitalized person	Faeces	Short-read	Yes
E7035	E7035	Arredondo_Alonso_assemblies	E. faecium	17	A1	2010	Latvia	Europe & Central Asia	High Income	Hospitalized person	0	Short-read	Yes
E8760	E8760	Arredondo_Alonso_assemblies	E. faecium	944	non-A1	2015	Netherlands	Europe & Central Asia	High Income	Pet	Faeces	Short-read	Yes
E6057	E6057	Arredondo_Alonso_assemblies	E. faecium	117	A1	2010	Portugal	Europe & Central Asia	High Income	Hospitalized person	Faeces	Short-read	Yes
E5189	E5189	Arredondo_Alonso_assemblies	E. faecium	22	A1	2009	Switzerland	Europe & Central Asia	High Income	Hospitalized person	Blood	Short-read
E1186	E1186	Arredondo_Alonso_assemblies	E. faecium	78	A1		Germany	Europe & Central Asia	High Income	Hospitalized person	Blood	Short-read	No
E0746	E0746	Arredondo_Alonso_assemblies	E. faecium	6	non-A1	1998	Netherlands	Europe & Central Asia	High Income	Non-hospitalized person	Faeces	Short-read	Yes
E8241	E8241	Arredondo_Alonso_assemblies	E. faecium	117	A1	2015	Netherlands	Europe & Central Asia	High Income	Hospitalized person	0	Short-read	Yes
E4465	E4465	Arredondo_Alonso_assemblies	E. faecium	274	A1		Netherlands	Europe & Central Asia	High Income	Pet	Faeces	Short-read
E8438	E8438	Arredondo_Alonso_assemblies	E. faecium	203	A1	2015	Netherlands	Europe & Central Asia	High Income	Hospitalized person	0	Short-read	Yes
E8055	E8055	Arredondo_Alonso_assemblies	E. faecium	117	A1	2014	Netherlands	Europe & Central Asia	High Income	Hospitalized person	0	Short-read	Yes
E8897	E8897	Arredondo_Alonso_assemblies	E. faecium	19	A1	2015	Netherlands	Europe & Central Asia	High Income	Pet	Faeces	Short-read	No
E7045	E7045	Arredondo_Alonso_assemblies	E. faecium	117	A1	2009	Latvia	Europe & Central Asia	High Income	Hospitalized person	0	Short-read	Yes
E7890	E7890	Arredondo_Alonso_assemblies	E. faecium	203	A1	2013	Netherlands	Europe & Central Asia	High Income	Hospitalized person	0	Short-read	Yes
E8274	E8274	Arredondo_Alonso_assemblies	E. faecium	117	A1	2015	Netherlands	Europe & Central Asia	High Income	Hospitalized person	0	Short-read
E6066	E6066	Arredondo_Alonso_assemblies	E. faecium	117	A1	2010	Portugal	Europe & Central Asia	High Income	Hospitalized person	Faeces	Short-read	Yes
E7997	E7997	Arredondo_Alonso_assemblies	E. faecium	117	A1	2014	Netherlands	Europe & Central Asia	High Income	Hospitalized person	0	Short-read	Yes
E8303	E8303	Arredondo_Alonso_assemblies	E. faecium	117	A1	2015	Netherlands	Europe & Central Asia	High Income	Hospitalized person	0	Short-read	Yes
E0563	E0563	Arredondo_Alonso_assemblies	E. faecium	6	non-A1	1996	Netherlands	Europe & Central Asia	High Income	Pig	Faeces	Short-read	Yes
E0070	E0070	Arredondo_Alonso_assemblies	E. faecium	374	non-A1	1997	Netherlands	Europe & Central Asia	High Income	Non-hospitalized person	Faeces	Short-read	Yes
E4427	E4427	Arredondo_Alonso_assemblies	E. faecium	157	non-A1		United Kingdom	Europe & Central Asia	High Income	Pet	Faeces	Short-read	No
E7018	E7018	Arredondo_Alonso_assemblies	E. faecium	440	A1	2010	Latvia	Europe & Central Asia	High Income	Hospitalized person	0	Short-read	Yes
E6991	E6991	Arredondo_Alonso_assemblies	E. faecium	389	A1	2010	Latvia	Europe & Central Asia	High Income	Hospitalized person	Faeces	Short-read	Yes
E8526	E8526	Arredondo_Alonso_assemblies	E. faecium	18	A1	2014	Netherlands	Europe & Central Asia	High Income	Non-hospitalized person	Faeces	Short-read	No
E7391	E7391	Arredondo_Alonso_assemblies	E. faecium	5	non-A1		Netherlands	Europe & Central Asia	High Income	Hospitalized person	0	Short-read	Yes
E1878	E1878	Arredondo_Alonso_assemblies	E. faecium	293	non-A1	2003	Netherlands	Europe & Central Asia	High Income	Pet	Clin_Site_Other	Short-read
E8310	E8310	Arredondo_Alonso_assemblies	E. faecium	117	A1	2015	Netherlands	Europe & Central Asia	High Income	Hospitalized person	0	Short-read
E4212	E4212	Arredondo_Alonso_assemblies	E. faecium	310	non-A1	2002	Sweden	Europe & Central Asia	High Income	Poultry	Faeces	Short-read	Yes
E8343	E8343	Arredondo_Alonso_assemblies	E. faecium	203	A1	2015	Netherlands	Europe & Central Asia	High Income	Hospitalized person	0	Short-read	Yes
E7029	E7029	Arredondo_Alonso_assemblies	E. faecium	17	A1	2010	Latvia	Europe & Central Asia	High Income	Hospitalized person	0	Short-read	Yes
E7962	E7962	Arredondo_Alonso_assemblies	E. faecium	897	A1	2013	Netherlands	Europe & Central Asia	High Income	Hospitalized person	0	Short-read	Yes
E7027	E7027	Arredondo_Alonso_assemblies	E. faecium	17	A1	2010	Latvia	Europe & Central Asia	High Income	Hospitalized person	0	Short-read	Yes
E0460	E0460	Arredondo_Alonso_assemblies	E. faecium	1126	non-A1		Netherlands	Europe & Central Asia	High Income	Pet	Faeces	Short-read	Yes
E0975	E0975	Arredondo_Alonso_assemblies	E. faecium	130	non-A1	1998	Netherlands	Europe & Central Asia	High Income	Non-hospitalized person	Faeces	Short-read	No
E0665	E0665	Arredondo_Alonso_assemblies	E. faecium	6	non-A1	1999	Netherlands	Europe & Central Asia	High Income	Non-hospitalized person	Faeces	Short-read	Yes
E9096	E9096	Arredondo_Alonso_assemblies	E. faecium	264	non-A1	2015	Netherlands	Europe & Central Asia	High Income	Non-hospitalized person	Faeces	Short-read	No
E7941	E7941	Arredondo_Alonso_assemblies	E. faecium	117	A1	2013	Netherlands	Europe & Central Asia	High Income	Hospitalized person	Faeces	Short-read	Yes
E6986	E6986	Arredondo_Alonso_assemblies	E. faecium	389	A1	2010	Latvia	Europe & Central Asia	High Income	Hospitalized person	Faeces	Short-read	Yes
E8049	E8049	Arredondo_Alonso_assemblies	E. faecium	117	A1	2014	Netherlands	Europe & Central Asia	High Income	Hospitalized person	Faeces	Short-read	Yes
E7061	E7061	Arredondo_Alonso_assemblies	E. faecium	17	A1	2010	Latvia	Europe & Central Asia	High Income	Hospitalized person	0	Short-read	Yes
E1772	E1772	Arredondo_Alonso_assemblies	E. faecium	138	non-A1	2001	Belgium	Europe & Central Asia	High Income	Pig	Faeces	Short-read	No
E8337	E8337	Arredondo_Alonso_assemblies	E. faecium	117	A1	2015	Netherlands	Europe & Central Asia	High Income	Hospitalized person	0	Short-read
E8352	E8352	Arredondo_Alonso_assemblies	E. faecium	117	A1	2015	Netherlands	Europe & Central Asia	High Income	Hospitalized person	0	Short-read
E8232	E8232	Arredondo_Alonso_assemblies	E. faecium	202	A1	2015	Netherlands	Europe & Central Asia	High Income	Hospitalized person	0	Short-read	Yes
E4220	E4220	Arredondo_Alonso_assemblies	E. faecium	310	non-A1	2004	Sweden	Europe & Central Asia	High Income	Poultry	Faeces	Short-read	Yes
E0616	E0616	Arredondo_Alonso_assemblies	E. faecium	6	non-A1	1996	Netherlands	Europe & Central Asia	High Income	Pig	Faeces	Short-read	Yes
E8018	E8018	Arredondo_Alonso_assemblies	E. faecium	203	A1	2014	Netherlands	Europe & Central Asia	High Income	Hospitalized person	Faeces	Short-read	Yes
E7595	E7595	Arredondo_Alonso_assemblies	E. faecium	18	A1	2012	Netherlands	Europe & Central Asia	High Income	Hospitalized person	0	Short-read	Yes
E1879	E1879	Arredondo_Alonso_assemblies	E. faecium	1140	A1	2003	Netherlands	Europe & Central Asia	High Income	Pet	Clin_Site_Other	Short-read
E8307	E8307	Arredondo_Alonso_assemblies	E. faecium	117	A1	2015	Netherlands	Europe & Central Asia	High Income	Hospitalized person	0	Short-read
E4432	E4432	Arredondo_Alonso_assemblies	E. faecium	266	A1		United Kingdom	Europe & Central Asia	High Income	Pet	Faeces	Short-read	No
E2126	E2126	Arredondo_Alonso_assemblies	E. faecium	393	A1	2002	Netherlands	Europe & Central Asia	High Income	Poultry	Faeces	Short-read	No
E8043	E8043	Arredondo_Alonso_assemblies	E. faecium	203	A1	2014	Netherlands	Europe & Central Asia	High Income	Hospitalized person	0	Short-read	Yes
E7705	E7705	Arredondo_Alonso_assemblies	E. faecium	192	A1	2013	Netherlands	Europe & Central Asia	High Income	Hospitalized person	Faeces	Short-read	Yes
E0651	E0651	Arredondo_Alonso_assemblies	E. faecium	6	non-A1	1999	Netherlands	Europe & Central Asia	High Income	Pig	Faeces	Short-read	Yes
E0429	E0429	Arredondo_Alonso_assemblies	E. faecium	8	non-A1	1997	Netherlands	Europe & Central Asia	High Income	Poultry	Faeces	Short-read	Yes
E6998	E6998	Arredondo_Alonso_assemblies	E. faecium	642	non-A1	2010	Latvia	Europe & Central Asia	High Income	Hospitalized person	Faeces	Short-read	No
E7891	E7891	Arredondo_Alonso_assemblies	E. faecium	117	A1	2013	Netherlands	Europe & Central Asia	High Income	Hospitalized person	0	Short-read	Yes
E7637	E7637	Arredondo_Alonso_assemblies	E. faecium	79	non-A1		Portugal	Europe & Central Asia	High Income	Other animal	Faeces	Short-read	No
E3449	E3449	Arredondo_Alonso_assemblies	E. faecium	117	A1	2006	Netherlands	Europe & Central Asia	High Income	Hospitalized person	Blood	Short-read	No
E6963	E6963	Arredondo_Alonso_assemblies	E. faecium	389	A1	2010	Latvia	Europe & Central Asia	High Income	Hospitalized person	Faeces	Short-read	Yes
E7968	E7968	Arredondo_Alonso_assemblies	E. faecium	203	A1	2013	Netherlands	Europe & Central Asia	High Income	Hospitalized person	Faeces	Short-read	Yes
E2119	E2119	Arredondo_Alonso_assemblies	E. faecium	8	non-A1	2001	Netherlands	Europe & Central Asia	High Income	Poultry	Faeces	Short-read	No
E7100	E7100	Arredondo_Alonso_assemblies	E. faecium	18	A1	2008	Slovenia	Europe & Central Asia	High Income	Hospitalized person	0	Short-read	Yes
E7693	E7693	Arredondo_Alonso_assemblies	E. faecium	192	A1	2013	Netherlands	Europe & Central Asia	High Income	Hospitalized person	Faeces	Short-read	Yes
E7576	E7576	Arredondo_Alonso_assemblies	E. faecium	290	A1	2012	Netherlands	Europe & Central Asia	High Income	Hospitalized person	0	Short-read	Yes
E6982	E6982	Arredondo_Alonso_assemblies	E. faecium	389	A1	2010	Latvia	Europe & Central Asia	High Income	Hospitalized person	Faeces	Short-read	Yes
E7625	E7625	Arredondo_Alonso_assemblies	E. faecium	751	non-A1		Portugal	Europe & Central Asia	High Income		0	Short-read	No
E2124	E2124	Arredondo_Alonso_assemblies	E. faecium	10	non-A1	2001	Netherlands	Europe & Central Asia	High Income	Poultry	Faeces	Short-read	No
E7222	E7222	Arredondo_Alonso_assemblies	E. faecium	412	A1	2009	Greece	Europe & Central Asia	High Income	Hospitalized person	Faeces	Short-read	Yes
E7479	E7479	Arredondo_Alonso_assemblies	E. faecium	290	A1	2012	Netherlands	Europe & Central Asia	High Income	Hospitalized person	0	Short-read	Yes
E9071	E9071	Arredondo_Alonso_assemblies	E. faecium	19	A1	2015	Netherlands	Europe & Central Asia	High Income	Pet	Faeces	Short-read	No
E4416	E4416	Arredondo_Alonso_assemblies	E. faecium	398	A1		United Kingdom	Europe & Central Asia	High Income	Pet	Faeces	Short-read	No
E7085	E7085	Arredondo_Alonso_assemblies	E. faecium	18	A1	2010	Latvia	Europe & Central Asia	High Income	Hospitalized person	0	Short-read	Yes
E6692	E6692	Arredondo_Alonso_assemblies	E. faecium	78	A1	2010	Switzerland	Europe & Central Asia	High Income	Hospitalized person	Blood	Short-read
E7551	E7551	Arredondo_Alonso_assemblies	E. faecium	1183	A1	2012	Netherlands	Europe & Central Asia	High Income	Hospitalized person	0	Short-read	Yes
E6989	E6989	Arredondo_Alonso_assemblies	E. faecium	389	A1	2010	Latvia	Europe & Central Asia	High Income	Hospitalized person	Faeces	Short-read	Yes
E8872	E8872	Arredondo_Alonso_assemblies	E. faecium	19	A1	2015	Netherlands	Europe & Central Asia	High Income	Pet	Faeces	Short-read	No
E8317	E8317	Arredondo_Alonso_assemblies	E. faecium	117	A1	2015	Netherlands	Europe & Central Asia	High Income	Hospitalized person	0	Short-read
E6011	E6011	Arredondo_Alonso_assemblies	E. faecium	548	A1	2010	Latvia	Europe & Central Asia	High Income	Hospitalized person	Faeces	Short-read	Yes
E7044	E7044	Arredondo_Alonso_assemblies	E. faecium	389	A1	2009	Latvia	Europe & Central Asia	High Income	Hospitalized person	0	Short-read	Yes
E0655	E0655	Arredondo_Alonso_assemblies	E. faecium	6	non-A1	1999	Netherlands	Europe & Central Asia	High Income	Pig	Faeces	Short-read	Yes
E7671	E7671	Arredondo_Alonso_assemblies	E. faecium	192	A1	2013	Netherlands	Europe & Central Asia	High Income	Hospitalized person	Faeces	Short-read	Yes
E8887	E8887	Arredondo_Alonso_assemblies	E. faecium	168	non-A1	2015	Netherlands	Europe & Central Asia	High Income	Pet	Faeces	Short-read	No
E0672	E0672	Arredondo_Alonso_assemblies	E. faecium	133	non-A1	1999	Netherlands	Europe & Central Asia	High Income	Non-hospitalized person	Faeces	Short-read	Yes
E2109	E2109	Arredondo_Alonso_assemblies	E. faecium	9	non-A1	1999	Netherlands	Europe & Central Asia	High Income	Poultry	Faeces	Short-read	No
E9000	E9000	Arredondo_Alonso_assemblies	E. faecium	203	A1	2015	Netherlands	Europe & Central Asia	High Income	Hospitalized person	Blood	Short-read	Yes
E7315	E7315	Arredondo_Alonso_assemblies	E. faecium	117	A1	2012	Netherlands	Europe & Central Asia	High Income	Hospitalized person	0	Short-read	Yes
E8239	E8239	Arredondo_Alonso_assemblies	E. faecium	1007	A1	2015	Netherlands	Europe & Central Asia	High Income	Hospitalized person	0	Short-read	Yes
E8001	E8001	Arredondo_Alonso_assemblies	E. faecium	203	A1	2014	Netherlands	Europe & Central Asia	High Income	Hospitalized person	Faeces	Short-read	Yes
E8314	E8314	Arredondo_Alonso_assemblies	E. faecium	117	A1	2015	Netherlands	Europe & Central Asia	High Income	Hospitalized person	0	Short-read
E8050	E8050	Arredondo_Alonso_assemblies	E. faecium	117	A1	2014	Netherlands	Europe & Central Asia	High Income	Hospitalized person	0	Short-read	Yes
E7610	E7610	Arredondo_Alonso_assemblies	E. faecium	192	A1	2013	Netherlands	Europe & Central Asia	High Income	Hospitalized person	Respiratory tract	Short-read	Yes
E2099	E2099	Arredondo_Alonso_assemblies	E. faecium	82	non-A1	2001	Denmark	Europe & Central Asia	High Income	Poultry	Faeces	Short-read
E8338	E8338	Arredondo_Alonso_assemblies	E. faecium	117	A1	2015	Netherlands	Europe & Central Asia	High Income	Hospitalized person	0	Short-read
E8181	E8181	Arredondo_Alonso_assemblies	E. faecium	18	A1	2014	Netherlands	Europe & Central Asia	High Income	Hospitalized person	0	Short-read	Yes
E4401	E4401	Arredondo_Alonso_assemblies	E. faecium	78	A1		Denmark	Europe & Central Asia	High Income	Pet	Faeces	Short-read	No
E8028	E8028	Arredondo_Alonso_assemblies	E. faecium	203	A1	2014	Netherlands	Europe & Central Asia	High Income	Hospitalized person	0	Short-read	Yes
E6031	E6031	Arredondo_Alonso_assemblies	E. faecium	78	A1	2010	Latvia	Europe & Central Asia	High Income	Hospitalized person	Faeces	Short-read	Yes
E7101	E7101	Arredondo_Alonso_assemblies	E. faecium	440	A1	2008	Slovenia	Europe & Central Asia	High Income	Hospitalized person	0	Short-read	Yes
E8019	E8019	Arredondo_Alonso_assemblies	E. faecium	80	A1	2013	Netherlands	Europe & Central Asia	High Income	Hospitalized person	Faeces	Short-read	Yes
E6965	E6965	Arredondo_Alonso_assemblies	E. faecium	389	A1	2010	Latvia	Europe & Central Asia	High Income	Hospitalized person	Faeces	Short-read	Yes
E1768	E1768	Arredondo_Alonso_assemblies	E. faecium	137	non-A1	1996	Belgium	Europe & Central Asia	High Income	Non-hospitalized person	Faeces	Short-read	Yes
E7574	E7574	Arredondo_Alonso_assemblies	E. faecium	117	A1	2012	Netherlands	Europe & Central Asia	High Income	Hospitalized person	Wound	Short-read	No
E7554	E7554	Arredondo_Alonso_assemblies	E. faecium	117	A1	2012	Netherlands	Europe & Central Asia	High Income	Hospitalized person	0	Short-read	Yes
E0592	E0592	Arredondo_Alonso_assemblies	E. faecium	6	non-A1	1996	Netherlands	Europe & Central Asia	High Income	Pig	Faeces	Short-read	Yes
E7318	E7318	Arredondo_Alonso_assemblies	E. faecium	117	A1	2012	Netherlands	Europe & Central Asia	High Income	Hospitalized person	0	Short-read	Yes
E0107	E0107	Arredondo_Alonso_assemblies	E. faecium	995	non-A1	1997	Netherlands	Europe & Central Asia	High Income	Non-hospitalized person	Faeces	Short-read	No
E7092	E7092	Arredondo_Alonso_assemblies	E. faecium	549	A1	2008	Latvia	Europe & Central Asia	High Income	Hospitalized person	0	Short-read	Yes
E4462	E4462	Arredondo_Alonso_assemblies	E. faecium	192	A1		Netherlands	Europe & Central Asia	High Income	Pet	Faeces	Short-read
E7999	E7999	Arredondo_Alonso_assemblies	E. faecium	203	A1	2014	Netherlands	Europe & Central Asia	High Income	Hospitalized person	Faeces	Short-read	Yes
E7423	E7423	Arredondo_Alonso_assemblies	E. faecium	117	A1	2010	Netherlands	Europe & Central Asia	High Income	Hospitalized person	Faeces	Short-read	Yes
E8054	E8054	Arredondo_Alonso_assemblies	E. faecium	117	A1	2014	Netherlands	Europe & Central Asia	High Income	Hospitalized person	0	Short-read	Yes
E8124	E8124	Arredondo_Alonso_assemblies	E. faecium	117	A1	2014	Netherlands	Europe & Central Asia	High Income	Hospitalized person	Faeces	Short-read	Yes
E0397	E0397	Arredondo_Alonso_assemblies	E. faecium	29	non-A1	1998	Netherlands	Europe & Central Asia	High Income	Non-hospitalized person	Faeces	Short-read	No
E4245	E4245	Arredondo_Alonso_assemblies	E. faecium	310	non-A1	2005	Sweden	Europe & Central Asia	High Income	Poultry	Faeces	Short-read	Yes
E7614	E7614	Arredondo_Alonso_assemblies	E. faecium	284	non-A1		Portugal	Europe & Central Asia	High Income	Other	Faeces	Short-read	No
E6074	E6074	Arredondo_Alonso_assemblies	E. faecium	18	A1	2009	Switzerland	Europe & Central Asia	High Income	Hospitalized person	Blood	Short-read
E4243	E4243	Arredondo_Alonso_assemblies	E. faecium	310	non-A1	2007	Sweden	Europe & Central Asia	High Income	Poultry	Faeces	Short-read	Yes
E2083	E2083	Arredondo_Alonso_assemblies	E. faecium	22	A1	2001	Denmark	Europe & Central Asia	High Income	Pig	Faeces	Short-read	No
E8356	E8356	Arredondo_Alonso_assemblies	E. faecium	117	A1	2015	Netherlands	Europe & Central Asia	High Income	Hospitalized person	0	Short-read
E7529	E7529	Arredondo_Alonso_assemblies	E. faecium	290	A1	2012	Netherlands	Europe & Central Asia	High Income	Hospitalized person	0	Short-read	Yes
E6037	E6037	Arredondo_Alonso_assemblies	E. faecium	389	A1	2010	Latvia	Europe & Central Asia	High Income	Hospitalized person	Faeces	Short-read	Yes
E0589	E0589	Arredondo_Alonso_assemblies	E. faecium	6	non-A1	1996	Netherlands	Europe & Central Asia	High Income	Pig	Faeces	Short-read	Yes
E6092	E6092	Arredondo_Alonso_assemblies	E. faecium	117	A1	2006	Germany	Europe & Central Asia	High Income	Other	0	Short-read	Yes
E0452	E0452	Arredondo_Alonso_assemblies	E. faecium	11	non-A1	1997	Netherlands	Europe & Central Asia	High Income	Poultry	Faeces	Short-read	Yes
E7231	E7231	Arredondo_Alonso_assemblies	E. faecium	203	A1	2010	Greece	Europe & Central Asia	High Income	Hospitalized person	Faeces	Short-read	Yes
E8421	E8421	Arredondo_Alonso_assemblies	E. faecium	203	A1	2015	Netherlands	Europe & Central Asia	High Income	Hospitalized person	Faeces	Short-read	Yes
E0300	E0300	Arredondo_Alonso_assemblies	E. faecium	20	A1	1994	United States	North America	High Income	Hospitalized person	Urine	Short-read	Yes
E7919	E7919	Arredondo_Alonso_assemblies	E. faecium	117	A1	2013	Netherlands	Europe & Central Asia	High Income	Hospitalized person	0	Short-read	Yes
E8321	E8321	Arredondo_Alonso_assemblies	E. faecium	80	A1	2015	Netherlands	Europe & Central Asia	High Income	Hospitalized person	0	Short-read
E1002	E1002	Arredondo_Alonso_assemblies	E. faecium	54	non-A1	1998	Netherlands	Europe & Central Asia	High Income	Non-hospitalized person	Faeces	Short-read	No
E0668	E0668	Arredondo_Alonso_assemblies	E. faecium	6	non-A1	1999	Netherlands	Europe & Central Asia	High Income	Non-hospitalized person	Faeces	Short-read	Yes
E0323	E0323	Arredondo_Alonso_assemblies	E. faecium	79	non-A1	1997	France	Europe & Central Asia	High Income	Hospitalized person	Faeces	Short-read	Yes
[truncated: 993 more rows]

## Sheet: Assembly Accessions
	Original Study Alias	Data Group	Assembly Accession
LE0000	EnGen0010	Lebreton_assemblies	GCF_000321505.1
LE0001	EnGen0048	Lebreton_assemblies	GCF_000322325.1
LE0002	EnGen0017	Lebreton_assemblies	GCF_000321645.1
LE0003	EnGen0036	Lebreton_assemblies	GCF_000322065.1
LE0004	EnGen0044	Lebreton_assemblies	GCF_000322165.1
LE0005	EnGen0021	Lebreton_assemblies	GCF_000321745.1
LE0006	EnGen0038	Lebreton_assemblies	GCF_000322225.1
LE0007	EnGen0008	Lebreton_assemblies	GCF_000321605.1
LE0008	EnGen0039	Lebreton_assemblies	GCF_000322025.1
LE0009	EnGen0013	Lebreton_assemblies	GCF_000321545.1
LE0010	EnGen0051	Lebreton_assemblies	GCF_000322365.1
LE0011	Com15	Lebreton_assemblies	GCF_004006255.1
LE0012	EnGen0056	Lebreton_assemblies	GCF_000322265.1
LE0013	EnGen0033	Lebreton_assemblies	GCF_000322125.1
LE0014	EnGen0004	Lebreton_assemblies	GCF_000321705.1
LE0015	EnGen0027	Lebreton_assemblies	GCF_000321925.1
LE0017	EnGen0018	Lebreton_assemblies	GCF_000321825.1
LE0018	EnGen0057	Lebreton_assemblies	GCF_000322425.1
LE0019	EnGen0031	Lebreton_assemblies	GCF_000321965.1
LE0020	1_231_501	Lebreton_assemblies	GCF_000157555.1
LE0021	1_231_408	Lebreton_assemblies	GCF_000157615.1
LE0022	Aus0004	Lebreton_assemblies	GCF_000250945.1
LE0023	EnGen0049	Lebreton_assemblies	GCF_000322465.1
LE0024	EnGen0003	Lebreton_assemblies	GCF_000321865.1
LE0025	EnGen0050	Lebreton_assemblies	GCF_000322385.1
LE0026	E1162	Lebreton_assemblies	GCF_000172675.1
LE0027	EnGen0052	Lebreton_assemblies	GCF_000322285.1
LE0028	E4452	Lebreton_assemblies	GCF_000239115.1
LE0029	EnGen0042	Lebreton_assemblies	GCF_000322085.1
LE0030	EnGen0043	Lebreton_assemblies	GCF_000322185.1
LE0031	EnGen0025	Lebreton_assemblies	GCF_000321985.1
LE0032	EnGen0028	Lebreton_assemblies	GCF_000321885.1
LE0033	U0317	Lebreton_assemblies	GCF_000172915.1
LE0035	EnGen0011	Lebreton_assemblies	GCF_000321685.1
LE0036	E980	Lebreton_assemblies	GCF_000172615.1
LE0037	EnGen0020	Lebreton_assemblies	GCF_000321785.1
LE0038	EnGen0019	Lebreton_assemblies	GCF_000321585.1
LE0039	E1071	Lebreton_assemblies	GCF_000172655.1
LE0040	EnGen0012	Lebreton_assemblies	GCF_000321485.1
LE0041	E1679	Lebreton_assemblies	GCF_000172875.1
LE0042	LCT-EF90	Lebreton_assemblies	GCF_000258325.1
LE0043	C68	Lebreton_assemblies	GCF_001543825.1
LE0044	E1636	Lebreton_assemblies	GCF_000172835.1
LE0046	D344SRF	Lebreton_assemblies	GCF_000176295.1
LE0047	EnGen0035	Lebreton_assemblies	GCF_000322005.1
LE0048	EnGen0015	Lebreton_assemblies	GCF_000321625.1
LE0049	EnGen0054	Lebreton_assemblies	GCF_000322345.1
LE0050	EnGen0014	Lebreton_assemblies	GCF_000321565.1
LE0051	EnGen0005	Lebreton_assemblies	GCF_000321465.1
LE0052	EnGen0030	Lebreton_assemblies	GCF_000322245.1
LE0053	EnGen0016	Lebreton_assemblies	GCF_000321725.1
LE0054	EnGen0024	Lebreton_assemblies	GCF_000322105.1
LE0055	EnGen0047	Lebreton_assemblies	GCF_000322305.1
LE0056	TC6	Lebreton_assemblies	GCF_000161855.1
LE0057	EnGen0022	Lebreton_assemblies	GCF_000321525.1
LE0058	EnGen0040	Lebreton_assemblies	GCF_000322045.1
LE0059	EnGen0002	Lebreton_assemblies	GCF_000321665.1
LE0060	E4453	Lebreton_assemblies	GCF_000239095.1
LE0061	EnGen0009	Lebreton_assemblies	GCF_000321765.1
LE0062	EnGen0026	Lebreton_assemblies	GCF_000322145.1
LE0063	EnGen0034	Lebreton_assemblies	GCF_000322205.1
LE0064	EnGen0032	Lebreton_assemblies	GCF_000321945.1
LE0065	E1039	Lebreton_assemblies	GCA_017262135.1
LE0066	1_141_733	Lebreton_assemblies	GCF_000157575.1
LE0067	Com12	Lebreton_assemblies	GCF_000157635.1
LE0068	1_231_410	Lebreton_assemblies	GCA_015415905.1
LE0069	EnGen0007	Lebreton_assemblies	GCF_000321845.1
LE0070	EnGen0045	Lebreton_assemblies	GCF_000322445.1
LE0071	EnGen0029	Lebreton_assemblies	GCF_000321905.1
LE0072	1_231_502	Lebreton_assemblies	GCF_000157535.1
LE0073	1_230_933	Lebreton_assemblies	GCF_000157435.1
LE0075	EnGen0046	Lebreton_assemblies	GCF_000322405.1
LE0076	EnGen0001	Lebreton_assemblies	GCF_000321805.1
RI0001	IQ110	Rios_assemblies	GCF_001455445.1
RI0003	E39	Rios_assemblies	GCF_001635875.1
RI0006	560_EFCM	Rios_assemblies	GCF_001057285.1
RI0007	ST_18_K073	Rios_assemblies	GCF_002416685.1
RI0009	VREF004	Rios_assemblies	GCF_002858985.1
RI0010	7230532_1	Rios_assemblies	GCF_000391785.1
RI0011	18434	Rios_assemblies	GCF_002562805.1
RI0013	KACC15700	Rios_assemblies	GCF_001025255.1
RI0016	E525	Rios_assemblies	GCF_000477575.1
RI0017	64_3	Rios_assemblies	GCF_001298485.1
RI0021	L_X	Rios_assemblies	GCF_000787065.1
RI0022	VRE2014_7	Rios_assemblies	GCF_002260775.1
RI0023	VRE001	Rios_assemblies	GCF_001895905.1
RI0024	VRER5	Rios_assemblies	GCF_001969625.1
RI0026	U_1313438	Rios_assemblies	GCF_001547355.1
RI0028	LIM1546	Rios_assemblies	GCF_002005995.1
RI0030	97_6_S5	Rios_assemblies	GCF_001990565.1
RI0031	F9730129_1	Rios_assemblies	GCF_000395965.1
RI0032	LIM4247	Rios_assemblies	GCF_002005885.1
RI0033	ATCC51559	Rios_assemblies	GCF_000772525.1
RI0035	COM15	Rios_assemblies	GCF_000157655.1
RI0036	PC4_1	Rios_assemblies	GCF_000178235.1
RI0037	VRE2014_195	Rios_assemblies	GCF_002260765.1
RI0038	IHC2	Rios_assemblies	GCF_002158285.1
RI0039	TX1330	Rios_assemblies	GCF_000159675.1
RI0040	XH877	Rios_assemblies	GCF_001676845.1
RI0041	HF50106	Rios_assemblies	GCF_000396725.1
RI0044	ET14_17	Rios_assemblies	GCF_002750945.2
RI0045	GL3	Rios_assemblies	GCF_001277795.1
RI0046	97_19_S17	Rios_assemblies	GCF_001990575.1
RI0047	UC8668	Rios_assemblies	GCF_000499905.1
RI0049	F1129D110	Rios_assemblies	GCF_002077625.1
RI0050	E155	Rios_assemblies	GCF_000442045.1
RI0052	VRE2015_149	Rios_assemblies	GCF_002260815.1
RI0053	F1213D01	Rios_assemblies	GCF_002077915.1
RI0054	969_EFCM	Rios_assemblies	GCF_001059995.1
RI0057	ER04120.3A	Rios_assemblies	GCF_002848645.1
RI0058	HPH2	Rios_assemblies	GCF_001858355.1
RI0059	ERS1122499	Rios_assemblies	GCF_900080075.1
RI0060	76	Rios_assemblies	GCF_002631165.1
RI0061	471	Rios_assemblies	GCF_002562815.1
RI0062	VRE2016_194	Rios_assemblies	GCF_002260625.1
RI0063	ERV118	Rios_assemblies	GCF_011316145.1
RI0067	KACC15960	Rios_assemblies	GCF_001025245.1
RI0068	ET12_17	Rios_assemblies	GCF_002750905.2
RI0069	VRE1558	Rios_assemblies	GCF_001005615.1
RI0070	E240	Rios_assemblies	GCF_002761255.1
RI0071	VRE1044	Rios_assemblies	GCF_000632315.1
RI0072	TX0082	Rios_assemblies	GCF_000148025.1
RI0073	FDAARGOS_332	Rios_assemblies	GCF_002206235.1
RI0074	909_EFCM	Rios_assemblies	GCF_001059555.1
RI0075	ERV180	Rios_assemblies	GCF_008131355.1
RI0077	ERV279	Rios_assemblies	GCF_008131645.1
RI0079	LIM1586	Rios_assemblies	GCF_002005875.1
RI0080	E161	Rios_assemblies	GCF_000934365.1
RI0082	AUS0085	Rios_assemblies	GCF_000444405.1
RI0084	704_EFCM	Rios_assemblies	GCF_001058055.1
RI0085	HP_5_10	Rios_assemblies	GCF_002631295.1
RI0086	1238_EFCM	Rios_assemblies	GCF_001054215.1
RI0087	E8SV3	Rios_assemblies	GCF_000392145.1
RI0088	CRL1879	Rios_assemblies	GCF_000406365.1
RI0089	VREF005	Rios_assemblies	GCF_002858965.1
RI0090	967_EFCM	Rios_assemblies	GCF_001059965.1
RI0091	ISMMS_VRE_2	Rios_assemblies	GCF_001720965.1
RI0092	E2	Rios_assemblies	GCF_001953395.1
RI0094	2014_VREF_114	Rios_assemblies	GCF_002024245.1
RI0095	ICBEF1B	Rios_assemblies	GCF_002233655.1
RI0096	VREN1625	Rios_assemblies	GCF_900179415.1
RI0097	E1165	Rios_assemblies	GCF_000477595.1
RI0098	ERV34	Rios_assemblies	GCF_008131705.1
RI0099	ERV30	Rios_assemblies	GCF_011386855.1
RI0101	ERV218	Rios_assemblies	GCF_008131445.1
RI0102	ERV127	Rios_assemblies	GCF_008131155.1
RI0103	LIM563	Rios_assemblies	GCF_002005935.1
RI0104	1250_EFCM	Rios_assemblies	GCF_001076335.1
RI0105	990_EFCM	Rios_assemblies	GCF_001059755.1
RI0106	ISMMS_VRE_10	Rios_assemblies	GCF_001721105.1
RI0107	7330519_3	Rios_assemblies	GCF_000391845.1
RI0108	LIM1590	Rios_assemblies	GCF_002005825.1
RI0111	463_AER	Rios_assemblies	GCF_002119065.1
RI0112	MRSN3418	Rios_assemblies	GCF_000981945.1
RI0113	ERV270	Rios_assemblies	GCF_008131615.1
RI0114	ERV175	Rios_assemblies	GCF_008131305.1
RI0115	HF50104	Rios_assemblies	GCF_000396685.1
RI0116	2D4_DIV0473	Rios_assemblies	GCF_002140555.1
RI0117	999_EFCM	Rios_assemblies	GCF_001060065.1
RI0118	ERV155	Rios_assemblies	GCF_008131205.1
RI0119	ERV89	Rios_assemblies	GCF_011386845.1
RI0122	ERV220	Rios_assemblies	GCF_008131455.1
RI0123	17OM39	Rios_assemblies	GCF_001652715.1
RI0124	ERV113	Rios_assemblies	GCF_008131145.1
RI0125	5209	Rios_assemblies	GCF_002360255.1
RI0126	VREF002	Rios_assemblies	GCF_002859005.1
RI0127	607_EFCM	Rios_assemblies	GCF_001055445.1
RI0128	1_EFCM_CA_NL	Rios_assemblies	GCF_002442445.1
RI0129	VRE_1502913	Rios_assemblies	GCF_001563065.1
RI0130	9730219_1	Rios_assemblies	GCF_000391945.1
RI0131	C309	Rios_assemblies	GCF_000328425.1
RI0132	LCT_EF128	Rios_assemblies	GCF_000262105.1
RI0133	E13931	Rios_assemblies	GCF_001546995.1
RI0134	2014_VREF_268	Rios_assemblies	GCF_002025045.1
RI0135	ERV231	Rios_assemblies	GCF_008131515.1
RI0136	7H8_DIV0219	Rios_assemblies	GCF_002140865.1
RI0137	M3K31	Rios_assemblies	GCF_001039515.1
RI0138	11F9MSG5001	Rios_assemblies	GCF_002141115.1
RI0139	LIM1759	Rios_assemblies	GCA_002005915.1
RI0140	ERV98	Rios_assemblies	GCF_008131755.1
RI0141	7430166_3	Rios_assemblies	GCF_000391905.1
RI0142	C68	Rios_assemblies	GCF_001582105.1
RI0143	SC4	Rios_assemblies	GCF_002848385.1
RI0144	463_ANA	Rios_assemblies	GCF_002119055.1
RI0145	1232_EFCM	Rios_assemblies	GCF_001052485.1
RI0148	ERV251	Rios_assemblies	GCF_008131565.1
RI0149	LIM918	Rios_assemblies	GCF_002005815.1
RI0150	ERV275	Rios_assemblies	GCF_008131625.1
RI0151	ERV124	Rios_assemblies	GCF_000295015.1
RI0152	ERV35	Rios_assemblies	GCF_008131725.1
RI0153	LIM1547	Rios_assemblies	GCF_002006005.1
RI0155	10_131	Rios_assemblies	GCF_002909305.1
RI0156	VREN1371	Rios_assemblies	GCF_900179265.1
RI0158	IHC11	Rios_assemblies	GCF_002158215.1
RI0159	ERV115	Rios_assemblies	GCF_011316195.1
RI0160	43_EFCM	Rios_assemblies	GCF_001056745.1
RI0161	615	Rios_assemblies	GCF_002360265.1
RI0162	IHC8	Rios_assemblies	GCF_002158355.1
RI0163	41_EFCM	Rios_assemblies	GCF_001056605.1
RI0165	VRE1261	Rios_assemblies	GCF_000632335.1
RI0166	A17SV1	Rios_assemblies	GCF_000392125.1
RI0168	ERV177	Rios_assemblies	GCF_008131375.1
RI0169	MRSN11639	Rios_assemblies	GCF_000982025.1
RI0170	ERV242	Rios_assemblies	GCF_008131525.1
RI0171	9B11_DIV0348	Rios_assemblies	GCF_002140955.1
RI0172	LIM695	Rios_assemblies	GCF_002027505.1
RI0173	EF_DMG150050 1	Rios_assemblies	GCF_900094185.1
RI0174	LIM554	Rios_assemblies	GCF_002006045.1
RI0176	ERV174	Rios_assemblies	GCF_008131275.1
RI0178	BM4107	Rios_assemblies	GCF_001696285.1
RI0179	199_EFCM	Rios_assemblies	GCF_001055845.1
RI0180	9830091_5	Rios_assemblies	GCF_000392025.1
RI0181	ATCC8459	Rios_assemblies	GCF_000393855.1
RI0182	FDAARGOS_138	Rios_assemblies	GCF_001471295.2
RI0183	EF_AUS00233	Rios_assemblies	GCF_900092475.1
RI0184	VRE_1502382	Rios_assemblies	GCF_001562975.1
RI0185	ERV280	Rios_assemblies	GCF_008131675.1
RI0186	ERV190	Rios_assemblies	GCF_008131365.1
RI0187	ERV237	Rios_assemblies	GCF_008131535.1
RI0189	LIM699	Rios_assemblies	GCF_002027515.1
RI0190	ERV214	Rios_assemblies	GCF_008131435.1
RI0192	24_10	Rios_assemblies	GCF_002009635.1
RI0193	841V03	Rios_assemblies	GCF_000391925.1
RI0194	ISMMS_VRE_11	Rios_assemblies	GCF_001721905.1
RI0195	IHC13	Rios_assemblies	GCF_002158245.1
RI0196	715_EFCM	Rios_assemblies	GCF_001058125.1
RI0197	377_EFCM	Rios_assemblies	GCF_001056515.1
RI0198	805447_07	Rios_assemblies	GCF_001563205.1
RI0199	1231410	Rios_assemblies	GCF_000157595.1
RI0201	7C8_DIV0219	Rios_assemblies	GCF_002140805.1
RI0202	LIM1530	Rios_assemblies	GCF_002005805.1
RI0203	D	Rios_assemblies	GCF_002006745.1
RI0205	ERV28	Rios_assemblies	GCF_011386865.1
RI0206	VREF001	Rios_assemblies	GCF_002859025.1
RI0207	702_EFCM	Rios_assemblies	GCF_001058945.1
RI0208	514_EFCM	Rios_assemblies	GCF_001055235.1
RI0209	ISMMS_VRE_5	Rios_assemblies	GCF_001721025.1
RI0210	7527	Rios_assemblies	GCF_002360135.1
RI0212	11B6_DIV0698	Rios_assemblies	GCF_002140295.1
RI0213	KACC16093	Rios_assemblies	GCF_001025335.1
RI0216	ERV281	Rios_assemblies	GCF_008131685.1
RI0218	32	Rios_assemblies	GCF_002562865.1
RI0219	993	Rios_assemblies	GCF_002630965.1
RI0220	825	Rios_assemblies	GCF_002360185.1
RI0221	712_EFCM	Rios_assemblies	GCF_001058095.1
RI0222	97_3_S3	Rios_assemblies	GCF_001990605.1
RI0225	ERV157	Rios_assemblies	GCF_008131295.1
RI0227	VAN335	Rios_assemblies	GCF_000395765.1
RI0233	9930238_2	Rios_assemblies	GCF_000392085.1
RI0234	4686	Rios_assemblies	GCF_001896235.1
RI0235	VRE0576	Rios_assemblies	GCF_000632295.1
RI0236	VRE16	Rios_assemblies	GCF_001592725.1
RI0237	WEFA23	Rios_assemblies	GCF_002850515.1
RI0240	ERV223	Rios_assemblies	GCF_008131485.1
RI0241	ERV133	Rios_assemblies	GCF_008131195.1
RI0242	S_1402282	Rios_assemblies	GCF_001547335.1
RI0243	10_96A	Rios_assemblies	GCF_000479165.1
RI0244	FDAARGOS_374	Rios_assemblies	GCF_002557625.1
RI0246	ET13_17	Rios_assemblies	GCF_002751055.2
RI0247	E31	Rios_assemblies	GCF_000951815.1
RI0248	ERV263	Rios_assemblies	GCF_008131595.1
RI0250	UC7256	Rios_assemblies	GCF_000499925.1
RI0251	FDAARGOS_331	Rios_assemblies	GCF_002891175.1
RI0253	964_EFCM	Rios_assemblies	GCF_001059685.1
RI0254	70_36_8	Rios_assemblies	GCF_000767365.1
RI0256	VAN345	Rios_assemblies	GCF_000395805.1
RI0257	KACC15689	Rios_assemblies	GCF_001025265.1
RI0259	UBA4566	Rios_assemblies	GCA_002387065.1
RI0261	2E6_DIV0576	Rios_assemblies	GCF_002141195.1
RI0262	KACC15711	Rios_assemblies	GCF_001025435.1
RI0264	VRE3	Rios_assemblies	GCF_000772505.1
RI0265	ERV196	Rios_assemblies	GCF_008131385.1
RI0266	GM75	Rios_assemblies	GCF_001455435.1
RI0267	FDAARGOS_326	Rios_assemblies	GCF_002891275.1
RI0268	L_3	Rios_assemblies	GCF_000787055.1
RI0269	ER03933.3A	Rios_assemblies	GCF_002848625.1
RI0270	TX16_DO	Rios_assemblies	GCF_000174395.2
RI0271	LS170308	Rios_assemblies	GCF_002831505.1
RI0274	93	Rios_assemblies	GCF_002562875.1
RI0275	VRE_1502939	Rios_assemblies	GCF_001562895.1
RI0276	24	Rios_assemblies	GCF_002630975.1
RI0277	VRE2	Rios_assemblies	GCF_001969615.1
RI0278	ERV212	Rios_assemblies	GCF_011316265.1
RI0279	ISMMS_VRE_8	Rios_assemblies	GCF_001721085.1
RI0280	97_7_S6	Rios_assemblies	GCF_001990615.1
RI0281	ERV172	Rios_assemblies	GCF_008131285.1
RI0282	E6	Rios_assemblies	GCF_001953455.1
RI0286	VRE_1400136	Rios_assemblies	GCF_001545715.1
GCA_001298485.1		NCBI_Efm_complete_assemblies	GCA_001298485.1
GCA_001412695.1		NCBI_Efm_complete_assemblies	GCA_001412695.1
GCA_001518735.1		NCBI_Efm_complete_assemblies	GCA_001518735.1
GCA_001587115.1		NCBI_Efm_complete_assemblies	GCA_001587115.1
GCA_001594345.1		NCBI_Efm_complete_assemblies	GCA_001594345.1
GCA_001635875.1		NCBI_Efm_complete_assemblies	GCA_001635875.1
GCA_001720945.1		NCBI_Efm_complete_assemblies	GCA_001720945.1
GCA_001721065.1		NCBI_Efm_complete_assemblies	GCA_001721065.1
GCA_001721905.1		NCBI_Efm_complete_assemblies	GCA_001721905.1
GCA_001750885.1		NCBI_Efm_complete_assemblies	GCA_001750885.1
GCA_001886635.1		NCBI_Efm_complete_assemblies	GCA_001886635.1
GCA_001895905.1		NCBI_Efm_complete_assemblies	GCA_001895905.1
GCA_001953235.1		NCBI_Efm_complete_assemblies	GCA_001953235.1
GCA_001953255.1		NCBI_Efm_complete_assemblies	GCA_001953255.1
GCA_002007625.1		NCBI_Efm_complete_assemblies	GCA_002007625.1
GCA_002024245.1		NCBI_Efm_complete_assemblies	GCA_002024245.1
GCA_002025045.1		NCBI_Efm_complete_assemblies	GCA_002025045.1
GCA_002025065.1		NCBI_Efm_complete_assemblies	GCA_002025065.1
GCA_002334625.1		NCBI_Efm_complete_assemblies	GCA_002334625.1
GCA_002442955.1		NCBI_Efm_complete_assemblies	GCA_002442955.1
GCA_002761255.1		NCBI_Efm_complete_assemblies	GCA_002761255.1
GCA_002761275.1		NCBI_Efm_complete_assemblies	GCA_002761275.1
GCA_002761555.1		NCBI_Efm_complete_assemblies	GCA_002761555.1
GCA_002777275.1		NCBI_Efm_complete_assemblies	GCA_002777275.1
GCA_002831505.1		NCBI_Efm_complete_assemblies	GCA_002831505.1
GCA_002848385.1		NCBI_Efm_complete_assemblies	GCA_002848385.1
GCA_002848625.1		NCBI_Efm_complete_assemblies	GCA_002848625.1
GCA_002848645.1		NCBI_Efm_complete_assemblies	GCA_002848645.1
GCA_002848665.1		NCBI_Efm_complete_assemblies	GCA_002848665.1
GCA_002848685.1		NCBI_Efm_complete_assemblies	GCA_002848685.1
GCA_002848705.1		NCBI_Efm_complete_assemblies	GCA_002848705.1
GCA_002848725.1		NCBI_Efm_complete_assemblies	GCA_002848725.1
GCA_002848745.1		NCBI_Efm_complete_assemblies	GCA_002848745.1
GCA_002850515.1		NCBI_Efm_complete_assemblies	GCA_002850515.1
GCA_002880635.1		NCBI_Efm_complete_assemblies	GCA_002880635.1
GCA_002973755.2		NCBI_Efm_complete_assemblies	GCA_002973755.2
GCA_002983785.1		NCBI_Efm_complete_assemblies	GCA_002983785.1
GCA_003020685.1		NCBI_Efm_complete_assemblies	GCA_003020685.1
GCA_003020705.1		NCBI_Efm_complete_assemblies	GCA_003020705.1
GCA_003020725.1		NCBI_Efm_complete_assemblies	GCA_003020725.1
GCA_003020745.1		NCBI_Efm_complete_assemblies	GCA_003020745.1
GCA_003020765.1		NCBI_Efm_complete_assemblies	GCA_003020765.1
GCA_003071425.1		NCBI_Efm_complete_assemblies	GCA_003071425.1
GCA_003071445.1		NCBI_Efm_complete_assemblies	GCA_003071445.1
GCA_003269465.1		NCBI_Efm_complete_assemblies	GCA_003269465.1
GCA_003574925.1		NCBI_Efm_complete_assemblies	GCA_003574925.1
GCA_003667965.1		NCBI_Efm_complete_assemblies	GCA_003667965.1
GCA_003957785.1		NCBI_Efm_complete_assemblies	GCA_003957785.1
GCA_004015145.1		NCBI_Efm_complete_assemblies	GCA_004015145.1
GCA_004101385.1		NCBI_Efm_complete_assemblies	GCA_004101385.1
GCA_004103475.1		NCBI_Efm_complete_assemblies	GCA_004103475.1
GCA_004332055.1		NCBI_Efm_complete_assemblies	GCA_004332055.1
GCA_005166365.1		NCBI_Efm_complete_assemblies	GCA_005166365.1
GCA_005517315.1		NCBI_Efm_complete_assemblies	GCA_005517315.1
GCA_005576735.1		NCBI_Efm_complete_assemblies	GCA_005576735.1
GCA_005886545.1		NCBI_Efm_complete_assemblies	GCA_005886545.1
GCA_005886655.1		NCBI_Efm_complete_assemblies	GCA_005886655.1
GCA_005886715.1		NCBI_Efm_complete_assemblies	GCA_005886715.1
GCA_005886735.1		NCBI_Efm_complete_assemblies	GCA_005886735.1
GCA_005952885.1		NCBI_Efm_complete_assemblies	GCA_005952885.1
GCA_006007925.1		NCBI_Efm_complete_assemblies	GCA_006007925.1
GCA_006280355.1		NCBI_Efm_complete_assemblies	GCA_006280355.1
GCA_006337045.1		NCBI_Efm_complete_assemblies	GCA_006337045.1
GCA_006337145.1		NCBI_Efm_complete_assemblies	GCA_006337145.1
GCA_006351785.1		NCBI_Efm_complete_assemblies	GCA_006351785.1
GCA_006351845.1		NCBI_Efm_complete_assemblies	GCA_006351845.1
GCA_006575625.1		NCBI_Efm_complete_assemblies	GCA_006575625.1
GCA_006741355.1		NCBI_Efm_complete_assemblies	GCA_006741355.1
GCA_007917035.3		NCBI_Efm_complete_assemblies	GCA_007917035.3
GCA_007917315.3		NCBI_Efm_complete_assemblies	GCA_007917315.3
GCA_007923905.2		NCBI_Efm_complete_assemblies	GCA_007923905.2
GCA_007923925.2		NCBI_Efm_complete_assemblies	GCA_007923925.2
GCA_008000855.1		NCBI_Efm_complete_assemblies	GCA_008000855.1
GCA_008330605.1		NCBI_Efm_complete_assemblies	GCA_008330605.1
GCA_008728455.1		NCBI_Efm_complete_assemblies	GCA_008728455.1
GCA_008728475.1		NCBI_Efm_complete_assemblies	GCA_008728475.1
GCA_009036045.1		NCBI_Efm_complete_assemblies	GCA_009036045.1
GCA_009697285.1		NCBI_Efm_complete_assemblies	GCA_009697285.1
GCA_009734005.2		NCBI_Efm_complete_assemblies	GCA_009734005.2
GCA_009938075.1		NCBI_Efm_complete_assemblies	GCA_009938075.1
GCA_009938285.1		NCBI_Efm_complete_assemblies	GCA_009938285.1
GCA_010120755.1		NCBI_Efm_complete_assemblies	GCA_010120755.1
GCA_011745645.1		NCBI_Efm_complete_assemblies	GCA_011745645.1
GCA_012045365.1		NCBI_Efm_complete_assemblies	GCA_012045365.1
GCA_012045505.1		NCBI_Efm_complete_assemblies	GCA_012045505.1
GCA_012932975.2		NCBI_Efm_complete_assemblies	GCA_012932975.2
GCA_012932985.2		NCBI_Efm_complete_assemblies	GCA_012932985.2
GCA_012933055.2		NCBI_Efm_complete_assemblies	GCA_012933055.2
GCA_012933075.2		NCBI_Efm_complete_assemblies	GCA_012933075.2
GCA_012933165.2		NCBI_Efm_complete_assemblies	GCA_012933165.2
GCA_012933195.2		NCBI_Efm_complete_assemblies	GCA_012933195.2
GCA_012933245.2		NCBI_Efm_complete_assemblies	GCA_012933245.2
GCA_012933265.2		NCBI_Efm_complete_assemblies	GCA_012933265.2
GCA_012933285.2		NCBI_Efm_complete_assemblies	GCA_012933285.2
GCA_012933295.2		NCBI_Efm_complete_assemblies	GCA_012933295.2
GCA_012933345.2		NCBI_Efm_complete_assemblies	GCA_012933345.2
GCA_013201055.1		NCBI_Efm_complete_assemblies	GCA_013201055.1
GCA_014490015.1		NCBI_Efm_complete_assemblies	GCA_014490015.1
GCA_014874615.1		NCBI_Efm_complete_assemblies	GCA_014874615.1
GCA_015325925.1		NCBI_Efm_complete_assemblies	GCA_015325925.1
GCA_015377765.1		NCBI_Efm_complete_assemblies	GCA_015377765.1
GCA_015476295.1		NCBI_Efm_complete_assemblies	GCA_015476295.1
GCA_015767695.1		NCBI_Efm_complete_assemblies	GCA_015767695.1
GCA_015999405.1		NCBI_Efm_complete_assemblies	GCA_015999405.1
GCA_015999425.1		NCBI_Efm_complete_assemblies	GCA_015999425.1
GCA_015999605.1		NCBI_Efm_complete_assemblies	GCA_015999605.1
GCA_016126675.1		NCBI_Efm_complete_assemblies	GCA_016126675.1
GCA_016406345.1		NCBI_Efm_complete_assemblies	GCA_016406345.1
GCA_016406365.1		NCBI_Efm_complete_assemblies	GCA_016406365.1
GCA_016406385.1		NCBI_Efm_complete_assemblies	GCA_016406385.1
GCA_016406405.1		NCBI_Efm_complete_assemblies	GCA_016406405.1
GCA_016406425.1		NCBI_Efm_complete_assemblies	GCA_016406425.1
GCA_016406445.1		NCBI_Efm_complete_assemblies	GCA_016406445.1
GCA_016406465.1		NCBI_Efm_complete_assemblies	GCA_016406465.1
GCA_016406485.1		NCBI_Efm_complete_assemblies	GCA_016406485.1
GCA_016406505.1		NCBI_Efm_complete_assemblies	GCA_016406505.1
GCA_016406525.1		NCBI_Efm_complete_assemblies	GCA_016406525.1
GCA_016406545.1		NCBI_Efm_complete_assemblies	GCA_016406545.1
GCA_016406565.1		NCBI_Efm_complete_assemblies	GCA_016406565.1
GCA_016406585.1		NCBI_Efm_complete_assemblies	GCA_016406585.1
GCA_016406605.1		NCBI_Efm_complete_assemblies	GCA_016406605.1
GCA_016415025.1		NCBI_Efm_complete_assemblies	GCA_016415025.1
GCA_016415105.1		NCBI_Efm_complete_assemblies	GCA_016415105.1
GCA_016415285.1		NCBI_Efm_complete_assemblies	GCA_016415285.1
GCA_016415325.1		NCBI_Efm_complete_assemblies	GCA_016415325.1
GCA_016415345.1		NCBI_Efm_complete_assemblies	GCA_016415345.1
GCA_016415365.1		NCBI_Efm_complete_assemblies	GCA_016415365.1
GCA_016415385.1		NCBI_Efm_complete_assemblies	GCA_016415385.1
GCA_016415405.1		NCBI_Efm_complete_assemblies	GCA_016415405.1
GCA_016415425.1		NCBI_Efm_complete_assemblies	GCA_016415425.1
GCA_016415445.1		NCBI_Efm_complete_assemblies	GCA_016415445.1
GCA_016415465.1		NCBI_Efm_complete_assemblies	GCA_016415465.1
GCA_016415485.1		NCBI_Efm_complete_assemblies	GCA_016415485.1
GCA_016415505.1		NCBI_Efm_complete_assemblies	GCA_016415505.1
GCA_016415545.1		NCBI_Efm_complete_assemblies	GCA_016415545.1
GCA_016415565.1		NCBI_Efm_complete_assemblies	GCA_016415565.1
GCA_016743855.1		NCBI_Efm_complete_assemblies	GCA_016743855.1
GCA_016864255.1		NCBI_Efm_complete_assemblies	GCA_016864255.1
GCA_017301355.1		NCBI_Efm_complete_assemblies	GCA_017301355.1
GCA_017584065.1		NCBI_Efm_complete_assemblies	GCA_017584065.1
GCA_017603725.1		NCBI_Efm_complete_assemblies	GCA_017603725.1
GCA_017815655.1		NCBI_Efm_complete_assemblies	GCA_017815655.1
GCA_017815675.1		NCBI_Efm_complete_assemblies	GCA_017815675.1
GCA_017815695.1		NCBI_Efm_complete_assemblies	GCA_017815695.1
GCA_017897965.1		NCBI_Efm_complete_assemblies	GCA_017897965.1
GCA_017898005.1		NCBI_Efm_complete_assemblies	GCA_017898005.1
GCA_017898025.1		NCBI_Efm_complete_assemblies	GCA_017898025.1
GCA_018219285.1		NCBI_Efm_complete_assemblies	GCA_018219285.1
GCA_018219325.1		NCBI_Efm_complete_assemblies	GCA_018219325.1
GCA_018279145.1		NCBI_Efm_complete_assemblies	GCA_018279145.1
GCA_018516845.1		NCBI_Efm_complete_assemblies	GCA_018516845.1
GCA_018516925.1		NCBI_Efm_complete_assemblies	GCA_018516925.1
GCA_018517025.1		NCBI_Efm_complete_assemblies	GCA_018517025.1
GCA_018517045.1		NCBI_Efm_complete_assemblies	GCA_018517045.1
GCA_018517065.1		NCBI_Efm_complete_assemblies	GCA_018517065.1
GCA_018517085.1		NCBI_Efm_complete_assemblies	GCA_018517085.1
GCA_018517105.1		NCBI_Efm_complete_assemblies	GCA_018517105.1
GCA_018517145.1		NCBI_Efm_complete_assemblies	GCA_018517145.1
GCA_018517185.1		NCBI_Efm_complete_assemblies	GCA_018517185.1
GCA_019175425.1		NCBI_Efm_complete_assemblies	GCA_019175425.1
GCA_019175445.1		NCBI_Efm_complete_assemblies	GCA_019175445.1
GCA_019175465.1		NCBI_Efm_complete_assemblies	GCA_019175465.1
GCA_019175525.1		NCBI_Efm_complete_assemblies	GCA_019175525.1
GCA_019356355.1		NCBI_Efm_complete_assemblies	GCA_019356355.1
GCA_019456555.1		NCBI_Efm_complete_assemblies	GCA_019456555.1
GCA_019456575.1		NCBI_Efm_complete_assemblies	GCA_019456575.1
GCA_019456595.1		NCBI_Efm_complete_assemblies	GCA_019456595.1
GCA_019774555.1		NCBI_Efm_complete_assemblies	GCA_019774555.1
GCA_019977495.1		NCBI_Efm_complete_assemblies	GCA_019977495.1
GCA_019977575.1		NCBI_Efm_complete_assemblies	GCA_019977575.1
GCA_020091325.1		NCBI_Efm_complete_assemblies	GCA_020091325.1
GCA_020162155.1		NCBI_Efm_complete_assemblies	GCA_020162155.1
GCA_020162175.1		NCBI_Efm_complete_assemblies	GCA_020162175.1
GCA_020221735.1		NCBI_Efm_complete_assemblies	GCA_020221735.1
GCA_020736585.1		NCBI_Efm_complete_assemblies	GCA_020736585.1
GCA_020736625.1		NCBI_Efm_complete_assemblies	GCA_020736625.1
GCA_021172105.3		NCBI_Efm_complete_assemblies	GCA_021172105.3
GCA_021228615.1		NCBI_Efm_complete_assemblies	GCA_021228615.1
GCA_021398505.1		NCBI_Efm_complete_assemblies	GCA_021398505.1
GCA_021560195.1		NCBI_Efm_complete_assemblies	GCA_021560195.1
GCA_021713095.1		NCBI_Efm_complete_assemblies	GCA_021713095.1
GCA_021899455.1		NCBI_Efm_complete_assemblies	GCA_021899455.1
GCA_022647825.1		NCBI_Efm_complete_assemblies	GCA_022647825.1
GCA_022647945.1		NCBI_Efm_complete_assemblies	GCA_022647945.1
GCA_022648125.1		NCBI_Efm_complete_assemblies	GCA_022648125.1
GCA_022691445.1		NCBI_Efm_complete_assemblies	GCA_022691445.1
GCA_022699225.1		NCBI_Efm_complete_assemblies	GCA_022699225.1
GCA_022699545.1		NCBI_Efm_complete_assemblies	GCA_022699545.1
GCA_022699565.1		NCBI_Efm_complete_assemblies	GCA_022699565.1
GCA_022749455.1		NCBI_Efm_complete_assemblies	GCA_022749455.1
GCA_023182815.2		NCBI_Efm_complete_assemblies	GCA_023182815.2
GCA_023182835.2		NCBI_Efm_complete_assemblies	GCA_023182835.2
GCA_023204955.1		NCBI_Efm_complete_assemblies	GCA_023204955.1
GCA_023204975.1		NCBI_Efm_complete_assemblies	GCA_023204975.1
GCA_023299325.1		NCBI_Efm_complete_assemblies	GCA_023299325.1
GCA_023299725.1		NCBI_Efm_complete_assemblies	GCA_023299725.1
GCA_023299745.1		NCBI_Efm_complete_assemblies	GCA_023299745.1
GCA_023299805.1		NCBI_Efm_complete_assemblies	GCA_023299805.1
GCA_023375205.1		NCBI_Efm_complete_assemblies	GCA_023375205.1
GCA_023375225.1		NCBI_Efm_complete_assemblies	GCA_023375225.1
GCA_023375345.1		NCBI_Efm_complete_assemblies	GCA_023375345.1
GCA_023375365.1		NCBI_Efm_complete_assemblies	GCA_023375365.1
GCA_023375385.1		NCBI_Efm_complete_assemblies	GCA_023375385.1
GCA_023375405.1		NCBI_Efm_complete_assemblies	GCA_023375405.1
GCA_023375425.1		NCBI_Efm_complete_assemblies	GCA_023375425.1
GCA_023375445.1		NCBI_Efm_complete_assemblies	GCA_023375445.1
GCA_023658035.1		NCBI_Efm_complete_assemblies	GCA_023658035.1
GCA_024665675.1		NCBI_Efm_complete_assemblies	GCA_024665675.1
GCA_025913595.1		NCBI_Efm_complete_assemblies	GCA_025913595.1
GCA_025916235.1		NCBI_Efm_complete_assemblies	GCA_025916235.1
GCA_026073115.1		NCBI_Efm_complete_assemblies	GCA_026073115.1
GCA_026073415.1		NCBI_Efm_complete_assemblies	GCA_026073415.1
GCA_026073435.1		NCBI_Efm_complete_assemblies	GCA_026073435.1
GCA_026073455.1		NCBI_Efm_complete_assemblies	GCA_026073455.1
GCA_026073625.1		NCBI_Efm_complete_assemblies	GCA_026073625.1
GCA_026073735.1		NCBI_Efm_complete_assemblies	GCA_026073735.1
GCA_026073915.1		NCBI_Efm_complete_assemblies	GCA_026073915.1
GCA_026409165.1		NCBI_Efm_complete_assemblies	GCA_026409165.1
GCA_026427575.1		NCBI_Efm_complete_assemblies	GCA_026427575.1
GCA_027286245.1		NCBI_Efm_complete_assemblies	GCA_027286245.1
GCA_027915235.1		NCBI_Efm_complete_assemblies	GCA_027915235.1
GCA_027944535.1		NCBI_Efm_complete_assemblies	GCA_027944535.1
GCA_028335205.1		NCBI_Efm_complete_assemblies	GCA_028335205.1
GCA_028335225.1		NCBI_Efm_complete_assemblies	GCA_028335225.1
GCA_028335245.1		NCBI_Efm_complete_assemblies	GCA_028335245.1
GCA_028335265.1		NCBI_Efm_complete_assemblies	GCA_028335265.1
GCA_028335465.1		NCBI_Efm_complete_assemblies	GCA_028335465.1
GCA_028335485.1		NCBI_Efm_complete_assemblies	GCA_028335485.1
GCA_028335525.1		NCBI_Efm_complete_assemblies	GCA_028335525.1
GCA_028335565.1		NCBI_Efm_complete_assemblies	GCA_028335565.1
GCA_028335585.1		NCBI_Efm_complete_assemblies	GCA_028335585.1
GCA_028335605.1		NCBI_Efm_complete_assemblies	GCA_028335605.1
GCA_028335625.1		NCBI_Efm_complete_assemblies	GCA_028335625.1
GCA_900044005.1		NCBI_Efm_complete_assemblies	GCA_900044005.1
GCA_900066025.1		NCBI_Efm_complete_assemblies	GCA_900066025.1
GCA_900092475.1		NCBI_Efm_complete_assemblies	GCA_900092475.1
GCA_900094185.1		NCBI_Efm_complete_assemblies	GCA_900094185.1
GCA_900634805.1		NCBI_Efm_complete_assemblies	GCA_900634805.1
GCA_900635365.1		NCBI_Efm_complete_assemblies	GCA_900635365.1
GCA_900635415.1		NCBI_Efm_complete_assemblies	GCA_900635415.1
GCA_900637035.1		NCBI_Efm_complete_assemblies	GCA_900637035.1
GCA_900638765.1		NCBI_Efm_complete_assemblies	GCA_900638765.1
GCA_900638775.1		NCBI_Efm_complete_assemblies	GCA_900638775.1
GCA_900638785.1		NCBI_Efm_complete_assemblies	GCA_900638785.1
GCA_900638795.1		NCBI_Efm_complete_assemblies	GCA_900638795.1
GCA_900638805.1		NCBI_Efm_complete_assemblies	GCA_900638805.1
GCA_900638815.1		NCBI_Efm_complete_assemblies	GCA_900638815.1
GCA_900638825.1		NCBI_Efm_complete_assemblies	GCA_900638825.1
GCA_900639335.1		NCBI_Efm_complete_assemblies	GCA_900639335.1
GCA_900639345.1		NCBI_Efm_complete_assemblies	GCA_900639345.1
GCA_900639355.1		NCBI_Efm_complete_assemblies	GCA_900639355.1
GCA_900639365.1		NCBI_Efm_complete_assemblies	GCA_900639365.1
GCA_900639385.1		NCBI_Efm_complete_assemblies	GCA_900639385.1
GCA_900639395.1		NCBI_Efm_complete_assemblies	GCA_900639395.1
GCA_900639405.1		NCBI_Efm_complete_assemblies	GCA_900639405.1
GCA_900639415.1		NCBI_Efm_complete_assemblies	GCA_900639415.1
GCA_900639425.1		NCBI_Efm_complete_assemblies	GCA_900639425.1
GCA_900639445.1		NCBI_Efm_complete_assemblies	GCA_900639445.1
GCA_900639455.1		NCBI_Efm_complete_assemblies	GCA_900639455.1
GCA_900639465.1		NCBI_Efm_complete_assemblies	GCA_900639465.1
GCA_900639485.1		NCBI_Efm_complete_assemblies	GCA_900639485.1
GCA_900639495.1		NCBI_Efm_complete_assemblies	GCA_900639495.1
GCA_900639505.1		NCBI_Efm_complete_assemblies	GCA_900639505.1
GCA_900639515.1		NCBI_Efm_complete_assemblies	GCA_900639515.1
GCA_900639525.1		NCBI_Efm_complete_assemblies	GCA_900639525.1
GCA_900639535.1		NCBI_Efm_complete_assemblies	GCA_900639535.1
GCA_900639545.1		NCBI_Efm_complete_assemblies	GCA_900639545.1
GCA_900639555.1		NCBI_Efm_complete_assemblies	GCA_900639555.1
GCA_900639565.1		NCBI_Efm_complete_assemblies	GCA_900639565.1
GCA_900639575.1		NCBI_Efm_complete_assemblies	GCA_900639575.1
GCA_900639585.1		NCBI_Efm_complete_assemblies	GCA_900639585.1
GCA_900639595.1		NCBI_Efm_complete_assemblies	GCA_900639595.1
GCA_900639605.1		NCBI_Efm_complete_assemblies	GCA_900639605.1
GCA_900639615.1		NCBI_Efm_complete_assemblies	GCA_900639615.1
GCA_900639625.1		NCBI_Efm_complete_assemblies	GCA_900639625.1
GCA_900639635.1		NCBI_Efm_complete_assemblies	GCA_900639635.1
GCA_900639655.1		NCBI_Efm_complete_assemblies	GCA_900639655.1
GCA_900639705.1		NCBI_Efm_complete_assemblies	GCA_900639705.1
GCA_900639715.1		NCBI_Efm_complete_assemblies	GCA_900639715.1
GCA_900639725.1		NCBI_Efm_complete_assemblies	GCA_900639725.1
GCA_900639745.1		NCBI_Efm_complete_assemblies	GCA_900639745.1
GCA_900640265.1		NCBI_Efm_complete_assemblies	GCA_900640265.1
GCA_900683475.1		NCBI_Efm_complete_assemblies	GCA_900683475.1
GCA_907163255.1		NCBI_Efm_complete_assemblies	GCA_907163255.1
GCA_907163315.1		NCBI_Efm_complete_assemblies	GCA_907163315.1
GCA_907165365.1		NCBI_Efm_complete_assemblies	GCA_907165365.1
GCA_907176135.1		NCBI_Efm_complete_assemblies	GCA_907176135.1
GCA_907176815.1		NCBI_Efm_complete_assemblies	GCA_907176815.1
GCA_907177285.1		NCBI_Efm_complete_assemblies	GCA_907177285.1
GCA_000336405.1		NCBI_Efm_complete_assemblies	GCA_000336405.1
GCA_000250945.1		NCBI_Efm_complete_assemblies	GCA_000250945.1
GCA_000444405.1		NCBI_Efm_complete_assemblies	GCA_000444405.1
GCA_000174395.2		NCBI_Efm_complete_assemblies	GCA_000174395.2
GCA_000737555.1		NCBI_Efm_complete_assemblies	GCA_000737555.1
GCA_015767715.1		NCBI_Elac_complete_assemblies	GCA_015767715.1
GCA_019203145.1		NCBI_Elac_complete_assemblies	GCA_019203145.1
GCA_019343125.1		NCBI_Elac_complete_assemblies	GCA_019343125.1
GCA_019880345.1		NCBI_Elac_complete_assemblies	GCA_019880345.1
GCA_019967715.1		NCBI_Elac_complete_assemblies	GCA_019967715.1
GCA_020268645.1		NCBI_Elac_complete_assemblies	GCA_020268645.1
GCA_023612275.1		NCBI_Elac_complete_assemblies	GCA_023612275.1
51501860		Marine_Efm_assemblies	GCA_031145045.1
2016_1296		Marine_Efm_assemblies	GCA_031145025.1
2016_199		Marine_Efm_assemblies	GCA_031144855.1
51501861		Marine_Efm_assemblies	GCA_031144865.1
51501862		Marine_Efm_assemblies	GCA_031144875.1
2016_1331		Marine_Efm_assemblies	GCA_031144795.1
2016_1375		Marine_Efm_assemblies	GCA_031144805.1
2016_1129_1		Marine_Efm_assemblies	GCA_031145685.1
2016_1098		Marine_Efm_assemblies	GCA_031145765.1
51501852		Marine_Efm_assemblies	GCA_031145745.1
2016_204		Marine_Efm_assemblies	GCA_031150005.1
2016_260		Marine_Efm_assemblies	GCA_031149985.1
51501864		Marine_Efm_assemblies	GCA_031149935.1
51501865		Marine_Efm_assemblies	GCA_031149925.1
51501863		Marine_Efm_assemblies	GCA_031149945.1
51501866		Marine_Efm_assemblies	GCA_031149865.1
2016_319_1		Marine_Efm_assemblies	GCA_031149825.1
2016_374		Marine_Efm_assemblies	GCA_031149765.1
2016_375		Marine_Efm_assemblies	GCA_031149725.1
2016_439_1		Marine_Efm_assemblies	GCA_031149665.1
2016_441_1		Marine_Efm_assemblies	GCA_031149675.1
2016_376		Marine_Efm_assemblies	GCA_031149625.1
2016_444_1		Marine_Efm_assemblies	GCA_031149535.1
2016_443_1		Marine_Efm_assemblies	GCA_031149505.1
2016_504		Marine_Efm_assemblies	GCA_031149435.1
2016_506		Marine_Efm_assemblies	GCA_031149445.1
2016_507		Marine_Efm_assemblies	GCA_031149425.1
2016_535		Marine_Efm_assemblies	GCA_031149345.1
2016_538		Marine_Efm_assemblies	GCA_031149275.1
2016_565		Marine_Efm_assemblies	GCA_031149265.1
2016_641		Marine_Efm_assemblies	GCA_031149165.1
2016_566		Marine_Efm_assemblies	GCA_031149245.1
2016_643		Marine_Efm_assemblies	GCA_031149115.1
51501867		Marine_Efm_assemblies	GCA_031149095.1
2016_678		Marine_Efm_assemblies	GCA_031149065.1
51501868		Marine_Efm_assemblies	GCA_031149025.1
2016_685		Marine_Efm_assemblies	GCA_031148935.1
2016_687		Marine_Efm_assemblies	GCA_031148915.1
2016_725		Marine_Efm_assemblies	GCA_031148905.1
2016_731		Marine_Efm_assemblies	GCA_031148815.1
2016_729		Marine_Efm_assemblies	GCA_031148805.1
51501869		Marine_Efm_assemblies	GCA_031148735.1
2016_873		Marine_Efm_assemblies	GCA_031148725.1
51501870		Marine_Efm_assemblies	GCA_031148665.1
2019_1814		Marine_Efm_assemblies	GCA_031148635.1
2019_1762		Marine_Efm_assemblies	GCA_031148595.1
2019_1764		Marine_Efm_assemblies	GCA_031148545.1
2019_1911		Marine_Efm_assemblies	GCA_031148525.1
51503745		Marine_Efm_assemblies	GCA_031148505.1
51503747		Marine_Efm_assemblies	GCA_031148465.1
51503748		Marine_Efm_assemblies	GCA_031148455.1
2019_2057_1		Marine_Efm_assemblies	GCA_031148445.1
2019_2186_1		Marine_Efm_assemblies	GCA_031148425.1
51503749		Marine_Efm_assemblies	GCA_031148405.1
51503750		Marine_Efm_assemblies	GCA_031148385.1
2019_2233		Marine_Efm_assemblies	GCA_031148345.1
2019_2190		Marine_Efm_assemblies	GCA_031148355.1
2019_2238		Marine_Efm_assemblies	GCA_031148315.1
2020_1100		Marine_Efm_assemblies	GCA_031148305.1
2020_1104		Marine_Efm_assemblies	GCA_031148285.1
2020_1119_1		Marine_Efm_assemblies	GCA_031148265.1
51503752		Marine_Efm_assemblies	GCA_031148235.1
51503753		Marine_Efm_assemblies	GCA_031148225.1
2020_1129_3		Marine_Efm_assemblies	GCA_031148205.1
51503755		Marine_Efm_assemblies	GCA_031148185.1
51503757		Marine_Efm_assemblies	GCA_031148165.1
2020_235_1		Marine_Efm_assemblies	GCA_031148145.1
51503756		Marine_Efm_assemblies	GCA_031148125.1
51503758		Marine_Efm_assemblies	GCA_031148105.1
51503760		Marine_Efm_assemblies	GCA_031148085.1
51503761		Marine_Efm_assemblies	GCA_031148035.1
51503762		Marine_Efm_assemblies	GCA_031148015.1
51505139		Marine_Efm_assemblies	GCA_031148025.1
2020_311_1		Marine_Efm_assemblies	GCA_031148005.1
2020_312_1		Marine_Efm_assemblies	GCA_031147985.1
2020_32_1		Marine_Efm_assemblies	GCA_031147965.1
2020_317_1		Marine_Efm_assemblies	GCA_031147945.1
2020_324_1		Marine_Efm_assemblies	GCA_031147905.1
2020_324_2		Marine_Efm_assemblies	GCA_031147895.1
2020_324_3		Marine_Efm_assemblies	GCA_031147885.1
2020_324_6		Marine_Efm_assemblies	GCA_031147825.1
2020_324_5		Marine_Efm_assemblies	GCA_031147845.1
2020_324_7		Marine_Efm_assemblies	GCA_031147795.1
2020_324_4		Marine_Efm_assemblies	GCA_031147815.1
2020_325_1		Marine_Efm_assemblies	GCA_031147785.1
2020_331_5		Marine_Efm_assemblies	GCA_031147745.1
2020_331_2		Marine_Efm_assemblies	GCA_031147755.1
2020_331_6		Marine_Efm_assemblies	GCA_031147725.1
2020_331_4		Marine_Efm_assemblies	GCA_031147705.1
2020_331_3		Marine_Efm_assemblies	GCA_031147685.1
2020_332		Marine_Efm_assemblies	GCA_031147665.1
2020_374_1		Marine_Efm_assemblies	GCA_031147585.1
51503764		Marine_Efm_assemblies	GCA_031147595.1
2020_370		Marine_Efm_assemblies	GCA_031147625.1
51503765		Marine_Efm_assemblies	GCA_031147545.1
2020_375_1		Marine_Efm_assemblies	GCA_031147445.1
51503766		Marine_Efm_assemblies	GCA_031147365.1
2020_521_1		Marine_Efm_assemblies	GCA_031147385.1
2020_523		Marine_Efm_assemblies	GCA_031147335.1
2020_519_2		Marine_Efm_assemblies	GCA_031147325.1
2020_533_1		Marine_Efm_assemblies	GCA_031147245.1
2020_533_4		Marine_Efm_assemblies	GCA_031147125.1
2020_533_5		Marine_Efm_assemblies	GCA_031147145.1
2020_533_6		Marine_Efm_assemblies	GCA_031147115.1
2020_533_7		Marine_Efm_assemblies	GCA_031147065.1
2020_635_1		Marine_Efm_assemblies	GCA_031147005.1
2020_634_2		Marine_Efm_assemblies	GCA_031146935.1
51505138		Marine_Efm_assemblies	GCA_031146885.1
51503767		Marine_Efm_assemblies	GCA_031146895.1
51503768		Marine_Efm_assemblies	GCA_031146845.1
2020_720		Marine_Efm_assemblies	GCA_031146765.1
2020_671_2		Marine_Efm_assemblies	GCA_031146705.1
2020_699		Marine_Efm_assemblies	GCA_031146715.1
51503769		Marine_Efm_assemblies	GCA_031146665.1
2020_746		Marine_Efm_assemblies	GCA_031146645.1
2020_756_3		Marine_Efm_assemblies	GCA_031146545.1
2020_755_2		Marine_Efm_assemblies	GCA_031146525.1
2020_855_1		Marine_Efm_assemblies	GCA_031146505.1
2020_755_3		Marine_Efm_assemblies	GCA_031146515.1
2020_975_1		Marine_Efm_assemblies	GCA_031146485.1
2020_989_1		Marine_Efm_assemblies	GCA_031146345.1
2020_979_1		Marine_Efm_assemblies	GCA_031146335.1
51503770		Marine_Efm_assemblies	GCA_031146325.1
2020_975_2		Marine_Efm_assemblies	GCA_031146285.1
2020_978		Marine_Efm_assemblies	GCA_031146295.1
2016_1031_1		Marine_Efm_assemblies	GCA_031146195.1
51501847		Marine_Efm_assemblies	GCA_031146125.1
51501848		Marine_Efm_assemblies	GCA_031146085.1
51501849		Marine_Efm_assemblies	GCA_031146045.1
51505135		Marine_Efm_assemblies	GCA_031146015.1
2016_1063_1		Marine_Efm_assemblies	GCA_031146005.1
51501850		Marine_Efm_assemblies	GCA_031145965.1
51501851		Marine_Efm_assemblies	GCA_031145945.1
2016_1076_1		Marine_Efm_assemblies	GCA_031145845.1
2016_1072_1		Marine_Efm_assemblies	GCA_031145825.1
51501853		Marine_Efm_assemblies	GCA_031145645.1
51501854		Marine_Efm_assemblies	GCA_031145625.1
51501855		Marine_Efm_assemblies	GCA_031145565.1
2016_1168_1		Marine_Efm_assemblies	GCA_031145445.1
2016_1176		Marine_Efm_assemblies	GCA_031145405.1
2016_1198_1		Marine_Efm_assemblies	GCA_031145435.1
2016_1177_1		Marine_Efm_assemblies	GCA_031145375.1
51501856		Marine_Efm_assemblies	GCA_031145365.1
51501858		Marine_Efm_assemblies	GCA_031145205.1
2016_1241		Marine_Efm_assemblies	GCA_031145195.1
2016_1211_1		Marine_Efm_assemblies	GCA_031145185.1
51501859		Marine_Efm_assemblies	GCA_031145115.1
51501857		Marine_Efm_assemblies	GCA_031145105.1
51268383		VRE_Study	GCA_032954315.1
51268385		VRE_Study	GCA_032954335.1
51268386		VRE_Study	GCA_032954275.1
51269029		VRE_Study	GCA_032954295.1
51269051		VRE_Study	GCA_032954255.1
51269053		VRE_Study	GCA_032954235.1
51269054		VRE_Study	GCA_032954175.1
51269055		VRE_Study	GCA_032954215.1
51269056		VRE_Study	GCA_032954195.1
51269057		VRE_Study	GCA_032954155.1
51269058		VRE_Study	GCA_032954135.1
51269059		VRE_Study	GCA_032191295.1
51269060		VRE_Study	GCA_032954115.1
51269061		VRE_Study	GCA_032954075.1
51269062		VRE_Study	GCA_032954095.1
51269063		VRE_Study	GCA_032954055.1
51269064		VRE_Study	GCA_032954035.1
51269065		VRE_Study	GCA_032954015.1
51269066		VRE_Study	GCA_032953995.1
51269067		VRE_Study	GCA_032953955.1
51269068		VRE_Study	GCA_032191275.1
51269069		VRE_Study	GCA_032953935.1
51269070		VRE_Study	GCA_032953975.1
51269071		VRE_Study	GCA_032953915.1
51269072		VRE_Study	GCA_032953895.1
51269073		VRE_Study	GCA_032953875.1
51269075		VRE_Study	GCA_032953855.1
51269769		VRE_Study	GCA_032191195.1
51269770		VRE_Study	GCA_032953825.1
51269771		VRE_Study	GCA_032953795.1
51269772		VRE_Study	GCA_032953775.1
51269773		VRE_Study	GCA_032953815.1
51269774		VRE_Study	GCA_032953755.1
51269775		VRE_Study	GCA_032953715.1
51269776		VRE_Study	GCA_032953735.1
51269777		VRE_Study	GCA_032953695.1
51269778		VRE_Study	GCA_032953675.1
51269779		VRE_Study	GCA_032953655.1
51269928		VRE_Study	GCA_032953615.1
51269929		VRE_Study	GCA_032953635.1
51269930		VRE_Study	GCA_032191155.1
51269931		VRE_Study	GCA_032953595.1
51269932		VRE_Study	GCA_032953575.1
51269933		VRE_Study	GCA_032953555.1
51269934		VRE_Study	GCA_032953535.1
51269935		VRE_Study	GCA_032953515.1
51269936		VRE_Study	GCA_032953475.1
51269937		VRE_Study	GCA_032953495.1
51269938		VRE_Study	GCA_032953425.1
51269939		VRE_Study	GCA_032953455.1
51270240		VRE_Study	GCA_032953375.1
51270243		VRE_Study	GCA_032953315.1
51270244		VRE_Study	GCA_032953255.1
51270271		VRE_Study	GCA_032953295.1
51270272		VRE_Study	GCA_032953215.1
51270273		VRE_Study	GCA_032953155.1
51270274		VRE_Study	GCA_032953065.1
51270275		VRE_Study	GCA_032953035.1
51270276		VRE_Study	GCA_032953135.1
51270277		VRE_Study	GCA_032953055.1
51270809		VRE_Study	GCA_032952975.1
51270810		VRE_Study	GCA_032952935.1
51270811		VRE_Study	GCA_032952855.1
51270812		VRE_Study	GCA_032952735.1
51270813		VRE_Study	GCA_032952815.1
51270814		VRE_Study	GCA_032952895.1
51270815		VRE_Study	GCA_032952745.1
51270816		VRE_Study	GCA_032952655.1
51270817		VRE_Study	GCA_032952555.1
51270818		VRE_Study	GCA_032952615.1
51270819		VRE_Study	GCA_032952575.1
51270820		VRE_Study	GCA_032952595.1
51270821		VRE_Study	GCA_032952475.1
51270822		VRE_Study	GCA_032952435.1
51270823		VRE_Study	GCA_032952315.1
51270824		VRE_Study	GCA_032952385.1
51270825		VRE_Study	GCA_032952275.1
51270826		VRE_Study	GCA_032952355.1
51270828		VRE_Study	GCA_032191105.1
51271041		VRE_Study	GCA_032952235.1
51271042		VRE_Study	GCA_032952195.1
51271044		VRE_Study	GCA_032952155.1
51271045		VRE_Study	GCA_032952135.1
51271046		VRE_Study	GCA_032952115.1
51271047		VRE_Study	GCA_032952015.1
51271048		VRE_Study	GCA_032951955.1
51271049		VRE_Study	GCA_032951995.1
51271050		VRE_Study	GCA_032951915.1
51271051		VRE_Study	GCA_032951935.1
51271053		VRE_Study	GCA_032951895.1
51271054		VRE_Study	GCA_032951835.1
51271055		VRE_Study	GCA_032951855.1
51271056		VRE_Study	GCA_032951875.1
51271057		VRE_Study	GCA_032191075.1
51271164		VRE_Study	GCA_032951815.1
51271165		VRE_Study	GCA_032951795.1
51271166		VRE_Study	GCA_032951775.1
51271167		VRE_Study	GCA_032951755.1
51271168		VRE_Study	GCA_032951715.1
51271169		VRE_Study	GCA_032951735.1
51271170		VRE_Study	GCA_032951695.1
51271171		VRE_Study	GCA_032951675.1
51271172		VRE_Study	GCA_032951655.1
51271173		VRE_Study	GCA_032951615.1
51271174		VRE_Study	GCA_032951635.1
51271175		VRE_Study	GCA_032951595.1
51271176		VRE_Study	GCA_032951575.1
51271177		VRE_Study	GCA_032951535.1
51271178		VRE_Study	GCA_032951515.1
51271179		VRE_Study	GCA_032951315.1
51271180		VRE_Study	GCA_032951555.1
51271181		VRE_Study	GCA_032951495.1
51271182		VRE_Study	GCA_032951475.1
51271183		VRE_Study	GCA_032951435.1
51271184		VRE_Study	GCA_032951455.1
51271185		VRE_Study	GCA_032951395.1
51271186		VRE_Study	GCA_032951355.1
51271187		VRE_Study	GCA_032951275.1
51271188		VRE_Study	GCA_032951295.1
51271189		VRE_Study	GCA_032951255.1
51271190		VRE_Study	GCA_032951235.1
51271191		VRE_Study	GCA_032951415.1
51271192		VRE_Study	GCA_032951195.1
51271193		VRE_Study	GCA_032951175.1
51271194		VRE_Study	GCA_032951375.1
51271195		VRE_Study	GCA_032951035.1
51271196		VRE_Study	GCA_032951125.1
51271197		VRE_Study	GCA_032951075.1
51271198		VRE_Study	GCA_032951015.1
51271199		VRE_Study	GCA_032951335.1
51271200		VRE_Study	GCA_032950975.1
51271201		VRE_Study	GCA_032950895.1
51271208		VRE_Study	GCA_032950815.1
51271210		VRE_Study	GCA_032950875.1
51271211		VRE_Study	GCA_032950795.1
51271212		VRE_Study	GCA_025073215.1
51271213		VRE_Study	GCA_032950735.1
51271214		VRE_Study	GCA_025073195.1
51271215		VRE_Study	GCA_032950775.1
51271216		VRE_Study	GCA_032950695.1
51271217		VRE_Study	GCA_032950615.1
51271218		VRE_Study	GCA_032190515.1
51271219		VRE_Study	GCA_032950655.1
51271220		VRE_Study	GCA_032950595.1
51271221		VRE_Study	GCA_032950575.1
51271224		VRE_Study	GCA_032950425.1
51271225		VRE_Study	GCA_032950475.1
51271227		VRE_Study	GCA_032950415.1
51271228		VRE_Study	GCA_032950395.1
51271229		VRE_Study	GCA_032950375.1
51271509		VRE_Study	GCA_032950235.1
51271510		VRE_Study	GCA_032950295.1
51271511		VRE_Study	GCA_032950215.1
51271512		VRE_Study	GCA_032950275.1
51271513		VRE_Study	GCA_032950135.1
51271514		VRE_Study	GCA_032949995.1
51271515		VRE_Study	GCA_032950075.1
51271516		VRE_Study	GCA_032950055.1
51271517		VRE_Study	GCA_032950035.1
51271518		VRE_Study	GCA_032949915.1
51271519		VRE_Study	GCA_032949875.1
51271520		VRE_Study	GCA_032949795.1
51271521		VRE_Study	GCA_032949655.1
51271522		VRE_Study	GCA_032949755.1
51271523		VRE_Study	GCA_032949775.1
51271524		VRE_Study	GCA_032949705.1
51271815		VRE_Study	GCA_032949595.1
51271816		VRE_Study	GCA_032949555.1
51271817		VRE_Study	GCA_032949565.1
51271818		VRE_Study	GCA_032949535.1
51271819		VRE_Study	GCA_032949475.1
51271820		VRE_Study	GCA_032949395.1
51271821		VRE_Study	GCA_032949365.1
51271822		VRE_Study	GCA_032949355.1
51271823		VRE_Study	GCA_032949315.1
51271824		VRE_Study	GCA_032949335.1
51271825		VRE_Study	GCA_032191135.1
51271826		VRE_Study	GCA_032949295.1
51271880		VRE_Study	GCA_032949275.1
51271881		VRE_Study	GCA_032949215.1
51271882		VRE_Study	GCA_032949255.1
51271883		VRE_Study	GCA_032949235.1
51271884		VRE_Study	GCA_032949195.1
51271885		VRE_Study	GCA_032949175.1
51271886		VRE_Study	GCA_032949155.1
51271887		VRE_Study	GCA_032949095.1
51271888		VRE_Study	GCA_032949135.1
51271889		VRE_Study	GCA_032949105.1
51271890		VRE_Study	GCA_032949075.1
51271891		VRE_Study	GCA_032949035.1
51271892		VRE_Study	GCA_032949055.1
51271893		VRE_Study	GCA_032948995.1
51271894		VRE_Study	GCA_032949015.1
51271895		VRE_Study	GCA_032948975.1
51271896		VRE_Study	GCA_032948915.1
51271898		VRE_Study	GCA_032948955.1
51271900		VRE_Study	GCA_032948935.1
51271901		VRE_Study	GCA_032948895.1
51271902		VRE_Study	GCA_032948835.1
51271903		VRE_Study	GCA_032948875.1
51271904		VRE_Study	GCA_032948855.1
51271919		VRE_Study	GCA_032948815.1
51271920		VRE_Study	GCA_032948795.1
51271921		VRE_Study	GCA_032948775.1
51271922		VRE_Study	GCA_032948715.1
51271923		VRE_Study	GCA_032948755.1
51271927		VRE_Study	GCA_032948735.1
51271928		VRE_Study	GCA_032190435.1
51271929		VRE_Study	GCA_032948695.1
51271930		VRE_Study	GCA_032948675.1
51271931		VRE_Study	GCA_032948655.1
51271932		VRE_Study	GCA_032948575.1
51271933		VRE_Study	GCA_032190415.1
51271934		VRE_Study	GCA_032948595.1
51271935		VRE_Study	GCA_032948615.1
51271936		VRE_Study	GCA_032190375.1
51271937		VRE_Study	GCA_032948635.1
51271938		VRE_Study	GCA_032948555.1
51271939		VRE_Study	GCA_032948495.1
51271940		VRE_Study	GCA_032948455.1
51271942		VRE_Study	GCA_032948515.1
51271943		VRE_Study	GCA_032948475.1
51271944		VRE_Study	GCA_032948395.1
51271945		VRE_Study	GCA_032948335.1
51271946		VRE_Study	GCA_032948295.1
51271978		VRE_Study	GCA_032948275.1
51271982		VRE_Study	GCA_032948235.1
51271984		VRE_Study	GCA_032948165.1
51271985		VRE_Study	GCA_032948135.1
51271986		VRE_Study	GCA_032948055.1
51271987		VRE_Study	GCA_032948115.1
51271988		VRE_Study	GCA_032948095.1
51271989		VRE_Study	GCA_032947955.1
51271990		VRE_Study	GCA_032947935.1
51271991		VRE_Study	GCA_032947895.1
51271992		VRE_Study	GCA_032947855.1
51271993		VRE_Study	GCA_032947875.1
51271994		VRE_Study	GCA_032947775.1
51271995		VRE_Study	GCA_032947715.1
51271996		VRE_Study	GCA_032947735.1
51271997		VRE_Study	GCA_032947675.1
51271998		VRE_Study	GCA_032947655.1
51271999		VRE_Study	GCA_032947535.1
51272000		VRE_Study	GCA_032947555.1
51272001		VRE_Study	GCA_032947475.1
51272002		VRE_Study	GCA_032947515.1
51272003		VRE_Study	GCA_032947415.1
51272004		VRE_Study	GCA_032947375.1
51273071		VRE_Study	GCA_032947235.1
51273073		VRE_Study	GCA_032947255.1
51273074		VRE_Study	GCA_032947275.1
51273075		VRE_Study	GCA_032947165.1
51273076		VRE_Study	GCA_032947295.1
51273077		VRE_Study	GCA_032947035.1
51273078		VRE_Study	GCA_032947075.1
51273079		VRE_Study	GCA_032947005.1
51273080		VRE_Study	GCA_032946995.1
51273081		VRE_Study	GCA_032947055.1
51273082		VRE_Study	GCA_032946875.1
51273083		VRE_Study	GCA_032946815.1
51273084		VRE_Study	GCA_032946835.1
51273085		VRE_Study	GCA_032946795.1
51273086		VRE_Study	GCA_032946855.1
51273087		VRE_Study	GCA_032190355.1
51273088		VRE_Study	GCA_032190335.1
51273089		VRE_Study	GCA_032190315.1
51273090		VRE_Study	GCA_032190395.1
51273091		VRE_Study	GCA_032190295.1
51273092		VRE_Study	GCA_032190255.1
51273093		VRE_Study	GCA_032190195.1
51273094		VRE_Study	GCA_032190215.1
51273095		VRE_Study	GCA_032190275.1
51273096		VRE_Study	GCA_032190235.1
51273097		VRE_Study	GCA_032190175.1
51273098		VRE_Study	GCA_032190155.1
51273099		VRE_Study	GCA_032190115.1
51273100		VRE_Study	GCA_032190075.1
51273101		VRE_Study	GCA_032190135.1
51273102		VRE_Study	GCA_032190095.1
51273103		VRE_Study	GCA_032190055.1
51273104		VRE_Study	GCA_032190035.1
51273105		VRE_Study	GCA_032189985.1
51273106		VRE_Study	GCA_032189975.1
51273107		VRE_Study	GCA_032190015.1
51273108		VRE_Study	GCA_032189955.1
51273451		VRE_Study	GCA_032189935.1
51273452		VRE_Study	GCA_032189875.1
51273453		VRE_Study	GCA_032189895.1
51273454		VRE_Study	GCA_032189855.1
51273455		VRE_Study	GCA_032189915.1
51273456		VRE_Study	GCA_032189835.1
51273457		VRE_Study	GCA_032189815.1
51273458		VRE_Study	GCA_032189775.1
51273459		VRE_Study	GCA_032189755.1
51273460		VRE_Study	GCA_032189715.1
51273461		VRE_Study	GCA_032189795.1
51273462		VRE_Study	GCA_032189735.1
51273464		VRE_Study	GCA_032189675.1
51273465		VRE_Study	GCA_032189615.1
51273467		VRE_Study	GCA_032189655.1
51273468		VRE_Study	GCA_032189575.1
51273469		VRE_Study	GCA_032189595.1
51273470		VRE_Study	GCA_032189535.1
51273471		VRE_Study	GCA_032189515.1
51273472		VRE_Study	GCA_032189495.1
51273473		VRE_Study	GCA_032189475.1
51273474		VRE_Study	GCA_032189555.1
51273475		VRE_Study	GCA_032189695.1
51273476		VRE_Study	GCA_032189435.1
51273477		VRE_Study	GCA_032189455.1
51273478		VRE_Study	GCA_032189395.1
51273479		VRE_Study	GCA_032189415.1
51273480		VRE_Study	GCA_032189375.1
51273481		VRE_Study	GCA_032189335.1
51273482		VRE_Study	GCA_032189355.1
51273483		VRE_Study	GCA_032189315.1
51273484		VRE_Study	GCA_032189295.1
51273485		VRE_Study	GCA_032189235.1
51273486		VRE_Study	GCA_032189275.1
51273487		VRE_Study	GCA_032189215.1
51273488		VRE_Study	GCA_032189255.1
51273489		VRE_Study	GCA_032189195.1
51273490		VRE_Study	GCA_032189155.1
51273491		VRE_Study	GCA_032189135.1
51273492		VRE_Study	GCA_032189115.1
51273493		VRE_Study	GCA_032189175.1
51273494		VRE_Study	GCA_032189095.1
51273495		VRE_Study	GCA_032189075.1
51273496		VRE_Study	GCA_032189055.1
51273497		VRE_Study	GCA_032189035.1
51273498		VRE_Study	GCA_032189015.1
51273550		VRE_Study
51273551		VRE_Study
51273552		VRE_Study
51273553		VRE_Study	GCA_032188975.1
51273875		VRE_Study	GCA_032188955.1
51274612		VRE_Study	GCA_032188995.1
51274613		VRE_Study	GCA_032188935.1
51274614		VRE_Study	GCA_032188895.1
51274615		VRE_Study	GCA_032188835.1
51274616		VRE_Study	GCA_032188855.1
51274617		VRE_Study	GCA_032188815.1
51274618		VRE_Study	GCA_032188915.1
51274619		VRE_Study	GCA_032188875.1
51274620		VRE_Study	GCA_032188795.1
51274621		VRE_Study	GCA_032188775.1
51274622		VRE_Study	GCA_032188715.1
51274623		VRE_Study	GCA_032188755.1
51274625		VRE_Study	GCA_032188695.1
51274626		VRE_Study	GCA_032188675.1
51274627		VRE_Study	GCA_032188635.1
51274628		VRE_Study	GCA_032188735.1
51274629		VRE_Study	GCA_032188615.1
51274630		VRE_Study	GCA_032188575.1
51274631		VRE_Study	GCA_032188555.1
51274632		VRE_Study	GCA_032188655.1
51274633		VRE_Study	GCA_032188535.1
51274634		VRE_Study	GCA_032188515.1
51274635		VRE_Study	GCA_032188595.1
51274636		VRE_Study	GCA_032188455.1
51274637		VRE_Study	GCA_032188415.1
51274638		VRE_Study	GCA_032188475.1
51274639		VRE_Study	GCA_032188495.1
51274640		VRE_Study	GCA_032188435.1
51274641		VRE_Study	GCA_032188395.1
51274642		VRE_Study	GCA_032188375.1
51274643		VRE_Study	GCA_032188335.1
51276488		VRE_Study	GCA_032188345.1
51276490		VRE_Study	GCA_032188315.1
51276491		VRE_Study	GCA_032188295.1
51276492		VRE_Study	GCA_032188255.1
51276494		VRE_Study	GCA_032188225.1
51276495		VRE_Study	GCA_032188215.1
51276496		VRE_Study	GCA_032188275.1
51276497		VRE_Study	GCA_032188195.1
51276498		VRE_Study	GCA_032188095.1
51276499		VRE_Study	GCA_032188155.1
51276500		VRE_Study	GCA_032188125.1
51276501		VRE_Study	GCA_032188115.1
51276502		VRE_Study	GCA_032188175.1
51276507		VRE_Study	GCA_032188015.1
51276508		VRE_Study	GCA_032188075.1
51276509		VRE_Study	GCA_032188055.1
51276510		VRE_Study	GCA_032187995.1
51276511		VRE_Study	GCA_032187975.1
51276512		VRE_Study	GCA_032187955.1
51276513		VRE_Study	GCA_032188035.1
51276514		VRE_Study	GCA_032187935.1
51276515		VRE_Study
51276517		VRE_Study
51280801		VRE_Study	GCA_032187875.1
51280802		VRE_Study	GCA_032187915.1
51296109		VRE_Study	GCA_032187835.1
51296110		VRE_Study	GCA_032187815.1
K59_16		VRE_Study	GCA_032187795.1
K59_17		VRE_Study	GCA_032187775.1
K59_18		VRE_Study	GCA_032187715.1
K59_19		VRE_Study	GCA_032187695.1
K59_20		VRE_Study	GCA_032187635.1
K59_21		VRE_Study	GCA_032187655.1
K59_22		VRE_Study	GCA_032187755.1
K59_23		VRE_Study	GCA_032187735.1
K59_25		VRE_Study	GCA_032187675.1
K59_26		VRE_Study	GCA_032187615.1
K59_27		VRE_Study	GCA_032187555.1
K59_28		VRE_Study	GCA_032187595.1
K59_29		VRE_Study	GCA_032191395.1
K59_30		VRE_Study	GCA_032187575.1
K59_31		VRE_Study	GCA_032187535.1
K59_32		VRE_Study	GCA_032187505.1
K59_33		VRE_Study	GCA_032187465.1
K59_34		VRE_Study	GCA_032187475.1
K59_35		VRE_Study	GCA_032187445.1
K59_36		VRE_Study	GCA_032187425.1
K59_37		VRE_Study	GCA_032187405.1
K59_40		VRE_Study	GCA_032187365.1
K59_41		VRE_Study	GCA_032187385.1
K59_42		VRE_Study	GCA_032187345.1
K59_43		VRE_Study	GCA_032187305.1
K59_44		VRE_Study	GCA_032187325.1
K59_46		VRE_Study	GCA_032187265.1
K59_48		VRE_Study	GCA_032187245.1
K59_49		VRE_Study	GCA_032187285.1
K59_50		VRE_Study	GCA_032187225.1
K59_51		VRE_Study	GCA_032187205.1
K59_52		VRE_Study	GCA_032187145.1
K59_53		VRE_Study	GCA_032187165.1
K59_54		VRE_Study	GCA_032187125.1
K59_55		VRE_Study	GCA_032187185.1
K59_56		VRE_Study	GCA_032187105.1
K59_57		VRE_Study	GCA_032187085.1
K59_58		VRE_Study	GCA_032187045.1
K59-59		VRE_Study	GCA_032187065.1
K59-60		VRE_Study	GCA_032187025.1
K59_62		VRE_Study	GCA_032187005.1
K59_63		VRE_Study	GCA_032186965.1
K59_64		VRE_Study	GCA_032186975.1
K59_65		VRE_Study	GCA_032186945.1
K59_66		VRE_Study	GCA_032186925.1
K59_67		VRE_Study	GCA_032186905.1
K59-68		VRE_Study	GCA_002263115.1
K59_69		VRE_Study	GCA_032186865.1
K59_70		VRE_Study	GCA_032186845.1
K59_71		VRE_Study	GCA_032186825.1
K59_72		VRE_Study	GCA_032186885.1
K59_73		VRE_Study	GCA_032186805.1
K59_74		VRE_Study	GCA_032186785.1
K59_75		VRE_Study	GCA_032186765.1
K59_76		VRE_Study	GCA_032186745.1
K59_77		VRE_Study	GCA_032186725.1
K59_78		VRE_Study	GCA_032186685.1
K59_79		VRE_Study	GCA_032186665.1
K59_80		VRE_Study	GCA_032186645.1
K59_81		VRE_Study	GCA_032186625.1
K60_1		VRE_Study	GCA_032186705.1
K60_10		VRE_Study	GCA_032186445.1
K60_12		VRE_Study	GCA_032186385.1
K60_13		VRE_Study	GCA_032186365.1
K60-14		VRE_Study	GCA_032186345.1
K60_15		VRE_Study	GCA_032186305.1
K60_16		VRE_Study	GCA_032186425.1
K60_17		VRE_Study	GCA_032186405.1
K60_18		VRE_Study	GCA_032186325.1
K60_19		VRE_Study	GCA_032186285.1
K60_2		VRE_Study	GCA_032186605.1
K60_20		VRE_Study	GCA_032186265.1
K60_21		VRE_Study	GCA_032186245.1
K60_22		VRE_Study	GCA_032186205.1
K60_23		VRE_Study	GCA_032186225.1
K60_24		VRE_Study	GCA_032186185.1
K60_25		VRE_Study	GCA_032186165.1
K60_26		VRE_Study	GCA_032186145.1
K60_27		VRE_Study	GCA_032186125.1
K60_29		VRE_Study	GCA_032186085.1
K60_3		VRE_Study	GCA_032186555.1
K60_30		VRE_Study	GCA_032186065.1
K60_31		VRE_Study	GCA_032186005.1
K60_32		VRE_Study	GCA_032186095.1
K60_33		VRE_Study	GCA_032186045.1
K60_35		VRE_Study	GCA_032185965.1
K60_36		VRE_Study	GCA_032185985.1
K60_37		VRE_Study	GCA_032185945.1
K60_38		VRE_Study	GCA_032186025.1
K60-39		VRE_Study	GCA_002334625.1
K60_4		VRE_Study	GCA_032186545.1
K60_40		VRE_Study	GCA_032185885.1
K60_42		VRE_Study	GCA_032185925.1
K60_43		VRE_Study	GCA_032185905.1
K60_5		VRE_Study	GCA_032186525.1
K60_6		VRE_Study	GCA_032186585.1
K60_7		VRE_Study	GCA_032186485.1
K60_8		VRE_Study	GCA_032186465.1
K60_9		VRE_Study	GCA_032186505.1
TUH_2_18		VRE_Study	GCA_032185855.1
TUH_2_19		VRE_Study	GCA_032185845.1

## Sheet: Short-Read Accessions
ID	Original Study Alias	Data Group	Passed QC	run_accession	study_accession	sample_accession	experiment_accession	ftp_1	ftp_2
E7712	E7712	Arredondo_Alonso_assemblies	yes	ERR2778261	PRJEB28495	SAMEA4885408	ERX2791336	ftp://ftp.sra.ebi.ac.uk/vol1/fastq/ERR277/001/ERR2778261/ERR2778261_1.fastq.gz	ftp://ftp.sra.ebi.ac.uk/vol1/fastq/ERR277/001/ERR2778261/ERR2778261_2.fastq.gz
E7586	E7586	Arredondo_Alonso_assemblies	yes	ERR2778262	PRJEB28495	SAMEA4885317	ERX2791245	ftp://ftp.sra.ebi.ac.uk/vol1/fastq/ERR277/002/ERR2778262/ERR2778262_1.fastq.gz	ftp://ftp.sra.ebi.ac.uk/vol1/fastq/ERR277/002/ERR2778262/ERR2778262_2.fastq.gz
E4233	E4233	Arredondo_Alonso_assemblies	yes	ERR2778263	PRJEB28495	SAMEA4884652	ERX2790582	ftp://ftp.sra.ebi.ac.uk/vol1/fastq/ERR277/003/ERR2778263/ERR2778263_1.fastq.gz	ftp://ftp.sra.ebi.ac.uk/vol1/fastq/ERR277/003/ERR2778263/ERR2778263_2.fastq.gz
E0150	E0150	Arredondo_Alonso_assemblies	yes	ERR2778264	PRJEB28495	SAMEA4884430	ERX2790360	ftp://ftp.sra.ebi.ac.uk/vol1/fastq/ERR277/004/ERR2778264/ERR2778264_1.fastq.gz	ftp://ftp.sra.ebi.ac.uk/vol1/fastq/ERR277/004/ERR2778264/ERR2778264_2.fastq.gz
E6978	E6978	Arredondo_Alonso_assemblies	no	ERR2778266	PRJEB28495	SAMEA4884863	ERX2790793	ftp://ftp.sra.ebi.ac.uk/vol1/fastq/ERR277/006/ERR2778266/ERR2778266_1.fastq.gz	ftp://ftp.sra.ebi.ac.uk/vol1/fastq/ERR277/006/ERR2778266/ERR2778266_2.fastq.gz
E9001	E9001	Arredondo_Alonso_assemblies	no	ERR2778267	PRJEB28495	SAMEA4885940	ERX2791867	ftp://ftp.sra.ebi.ac.uk/vol1/fastq/ERR277/007/ERR2778267/ERR2778267_1.fastq.gz	ftp://ftp.sra.ebi.ac.uk/vol1/fastq/ERR277/007/ERR2778267/ERR2778267_2.fastq.gz
E7487	E7487	Arredondo_Alonso_assemblies	no	ERR2778268	PRJEB28495	SAMEA4885245	ERX2791173	ftp://ftp.sra.ebi.ac.uk/vol1/fastq/ERR277/008/ERR2778268/ERR2778268_1.fastq.gz	ftp://ftp.sra.ebi.ac.uk/vol1/fastq/ERR277/008/ERR2778268/ERR2778268_2.fastq.gz
E4403	E4403	Arredondo_Alonso_assemblies	yes	ERR2778269	PRJEB28495	SAMEA4884684	ERX2790614	ftp://ftp.sra.ebi.ac.uk/vol1/fastq/ERR277/009/ERR2778269/ERR2778269_1.fastq.gz	ftp://ftp.sra.ebi.ac.uk/vol1/fastq/ERR277/009/ERR2778269/ERR2778269_2.fastq.gz
E7463	E7463	Arredondo_Alonso_assemblies	no	ERR2778270	PRJEB28495	SAMEA4885225	ERX2791153	ftp://ftp.sra.ebi.ac.uk/vol1/fastq/ERR277/000/ERR2778270/ERR2778270_1.fastq.gz	ftp://ftp.sra.ebi.ac.uk/vol1/fastq/ERR277/000/ERR2778270/ERR2778270_2.fastq.gz
E8311	E8311	Arredondo_Alonso_assemblies	yes	ERR2778271	PRJEB28495	SAMEA4885707	ERX2791635	ftp://ftp.sra.ebi.ac.uk/vol1/fastq/ERR277/001/ERR2778271/ERR2778271_1.fastq.gz	ftp://ftp.sra.ebi.ac.uk/vol1/fastq/ERR277/001/ERR2778271/ERR2778271_2.fastq.gz
E4468	E4468	Arredondo_Alonso_assemblies	yes	ERR2778272	PRJEB28495	SAMEA4884746	ERX2790676	ftp://ftp.sra.ebi.ac.uk/vol1/fastq/ERR277/002/ERR2778272/ERR2778272_1.fastq.gz	ftp://ftp.sra.ebi.ac.uk/vol1/fastq/ERR277/002/ERR2778272/ERR2778272_2.fastq.gz
E7684	E7684	Arredondo_Alonso_assemblies	yes	ERR2778273	PRJEB28495	SAMEA4885381	ERX2791309	ftp://ftp.sra.ebi.ac.uk/vol1/fastq/ERR277/003/ERR2778273/ERR2778273_1.fastq.gz	ftp://ftp.sra.ebi.ac.uk/vol1/fastq/ERR277/003/ERR2778273/ERR2778273_2.fastq.gz
E0446	E0446	Arredondo_Alonso_assemblies	yes	ERR2778276	PRJEB28495	SAMEA4884435	ERX2790365	ftp://ftp.sra.ebi.ac.uk/vol1/fastq/ERR277/006/ERR2778276/ERR2778276_1.fastq.gz	ftp://ftp.sra.ebi.ac.uk/vol1/fastq/ERR277/006/ERR2778276/ERR2778276_2.fastq.gz
E8436	E8436	Arredondo_Alonso_assemblies	yes	ERR2778278	PRJEB28495	SAMEA4885808	ERX2791736	ftp://ftp.sra.ebi.ac.uk/vol1/fastq/ERR277/008/ERR2778278/ERR2778278_1.fastq.gz	ftp://ftp.sra.ebi.ac.uk/vol1/fastq/ERR277/008/ERR2778278/ERR2778278_2.fastq.gz
E6034	E6034	Arredondo_Alonso_assemblies	no	ERR2778279	PRJEB28495	SAMEA4884781	ERX2790711	ftp://ftp.sra.ebi.ac.uk/vol1/fastq/ERR277/009/ERR2778279/ERR2778279_1.fastq.gz	ftp://ftp.sra.ebi.ac.uk/vol1/fastq/ERR277/009/ERR2778279/ERR2778279_2.fastq.gz
E7603	E7603	Arredondo_Alonso_assemblies	no	ERR2778280	PRJEB28495	SAMEA4885330	ERX2791258	ftp://ftp.sra.ebi.ac.uk/vol1/fastq/ERR277/000/ERR2778280/ERR2778280_1.fastq.gz	ftp://ftp.sra.ebi.ac.uk/vol1/fastq/ERR277/000/ERR2778280/ERR2778280_2.fastq.gz
E7478	E7478	Arredondo_Alonso_assemblies	no	ERR2778281	PRJEB28495	SAMEA4885236	ERX2791164	ftp://ftp.sra.ebi.ac.uk/vol1/fastq/ERR277/001/ERR2778281/ERR2778281_1.fastq.gz	ftp://ftp.sra.ebi.ac.uk/vol1/fastq/ERR277/001/ERR2778281/ERR2778281_2.fastq.gz
E8289	E8289	Arredondo_Alonso_assemblies	yes	ERR2778282	PRJEB28495	SAMEA4885693	ERX2791621	ftp://ftp.sra.ebi.ac.uk/vol1/fastq/ERR277/002/ERR2778282/ERR2778282_1.fastq.gz	ftp://ftp.sra.ebi.ac.uk/vol1/fastq/ERR277/002/ERR2778282/ERR2778282_2.fastq.gz
E7238	E7238	Arredondo_Alonso_assemblies	no	ERR2778283	PRJEB28495	SAMEA4885077	ERX2791007	ftp://ftp.sra.ebi.ac.uk/vol1/fastq/ERR277/003/ERR2778283/ERR2778283_1.fastq.gz	ftp://ftp.sra.ebi.ac.uk/vol1/fastq/ERR277/003/ERR2778283/ERR2778283_2.fastq.gz
E7575	E7575	Arredondo_Alonso_assemblies	yes	ERR2778284	PRJEB28495	SAMEA4885308	ERX2791236	ftp://ftp.sra.ebi.ac.uk/vol1/fastq/ERR277/004/ERR2778284/ERR2778284_1.fastq.gz	ftp://ftp.sra.ebi.ac.uk/vol1/fastq/ERR277/004/ERR2778284/ERR2778284_2.fastq.gz
E7660	E7660	Arredondo_Alonso_assemblies	yes	ERR2778285	PRJEB28495	SAMEA4885358	ERX2791286	ftp://ftp.sra.ebi.ac.uk/vol1/fastq/ERR277/005/ERR2778285/ERR2778285_1.fastq.gz	ftp://ftp.sra.ebi.ac.uk/vol1/fastq/ERR277/005/ERR2778285/ERR2778285_2.fastq.gz
E7244	E7244	Arredondo_Alonso_assemblies	no	ERR2778286	PRJEB28495	SAMEA4885083	ERX2791013	ftp://ftp.sra.ebi.ac.uk/vol1/fastq/ERR277/006/ERR2778286/ERR2778286_1.fastq.gz	ftp://ftp.sra.ebi.ac.uk/vol1/fastq/ERR277/006/ERR2778286/ERR2778286_2.fastq.gz
E6017	E6017	Arredondo_Alonso_assemblies	no	ERR2778288	PRJEB28495	SAMEA4884764	ERX2790694	ftp://ftp.sra.ebi.ac.uk/vol1/fastq/ERR277/008/ERR2778288/ERR2778288_1.fastq.gz	ftp://ftp.sra.ebi.ac.uk/vol1/fastq/ERR277/008/ERR2778288/ERR2778288_2.fastq.gz
E0555	E0555	Arredondo_Alonso_assemblies	yes	ERR2778289	PRJEB28495	SAMEA4884453	ERX2790383	ftp://ftp.sra.ebi.ac.uk/vol1/fastq/ERR277/009/ERR2778289/ERR2778289_1.fastq.gz	ftp://ftp.sra.ebi.ac.uk/vol1/fastq/ERR277/009/ERR2778289/ERR2778289_2.fastq.gz
E7103	E7103	Arredondo_Alonso_assemblies	no	ERR2778290	PRJEB28495	SAMEA4884979	ERX2790909	ftp://ftp.sra.ebi.ac.uk/vol1/fastq/ERR277/000/ERR2778290/ERR2778290_1.fastq.gz	ftp://ftp.sra.ebi.ac.uk/vol1/fastq/ERR277/000/ERR2778290/ERR2778290_2.fastq.gz
E8376	E8376	Arredondo_Alonso_assemblies	yes	ERR2778291	PRJEB28495	SAMEA4885754	ERX2791682	ftp://ftp.sra.ebi.ac.uk/vol1/fastq/ERR277/001/ERR2778291/ERR2778291_1.fastq.gz	ftp://ftp.sra.ebi.ac.uk/vol1/fastq/ERR277/001/ERR2778291/ERR2778291_2.fastq.gz
E6987	E6987	Arredondo_Alonso_assemblies	no	ERR2778292	PRJEB28495	SAMEA4884872	ERX2790802	ftp://ftp.sra.ebi.ac.uk/vol1/fastq/ERR277/002/ERR2778292/ERR2778292_1.fastq.gz	ftp://ftp.sra.ebi.ac.uk/vol1/fastq/ERR277/002/ERR2778292/ERR2778292_2.fastq.gz
E7219	E7219	Arredondo_Alonso_assemblies	no	ERR2778293	PRJEB28495	SAMEA4885058	ERX2790988	ftp://ftp.sra.ebi.ac.uk/vol1/fastq/ERR277/003/ERR2778293/ERR2778293_1.fastq.gz	ftp://ftp.sra.ebi.ac.uk/vol1/fastq/ERR277/003/ERR2778293/ERR2778293_2.fastq.gz
E1485	E1485	Arredondo_Alonso_assemblies	no	ERR2778294	PRJEB28495	SAMEA4884532	ERX2790462	ftp://ftp.sra.ebi.ac.uk/vol1/fastq/ERR277/004/ERR2778294/ERR2778294_1.fastq.gz	ftp://ftp.sra.ebi.ac.uk/vol1/fastq/ERR277/004/ERR2778294/ERR2778294_2.fastq.gz
E7063	E7063	Arredondo_Alonso_assemblies	yes	ERR2778295	PRJEB28495	SAMEA4884941	ERX2790871	ftp://ftp.sra.ebi.ac.uk/vol1/fastq/ERR277/005/ERR2778295/ERR2778295_1.fastq.gz	ftp://ftp.sra.ebi.ac.uk/vol1/fastq/ERR277/005/ERR2778295/ERR2778295_2.fastq.gz
E8398	E8398	Arredondo_Alonso_assemblies	no	ERR2778296	PRJEB28495	SAMEA4885772	ERX2791700	ftp://ftp.sra.ebi.ac.uk/vol1/fastq/ERR277/006/ERR2778296/ERR2778296_1.fastq.gz	ftp://ftp.sra.ebi.ac.uk/vol1/fastq/ERR277/006/ERR2778296/ERR2778296_2.fastq.gz
E7351	E7351	Arredondo_Alonso_assemblies	no	ERR2778297	PRJEB28495	SAMEA4885151	ERX2791081	ftp://ftp.sra.ebi.ac.uk/vol1/fastq/ERR277/007/ERR2778297/ERR2778297_1.fastq.gz	ftp://ftp.sra.ebi.ac.uk/vol1/fastq/ERR277/007/ERR2778297/ERR2778297_2.fastq.gz
E7876	E7876	Arredondo_Alonso_assemblies	no	ERR2778298	PRJEB28495	SAMEA4885426	ERX2791354	ftp://ftp.sra.ebi.ac.uk/vol1/fastq/ERR277/008/ERR2778298/ERR2778298_1.fastq.gz	ftp://ftp.sra.ebi.ac.uk/vol1/fastq/ERR277/008/ERR2778298/ERR2778298_2.fastq.gz
E8271	E8271	Arredondo_Alonso_assemblies	yes	ERR2778300	PRJEB28495	SAMEA4885675	ERX2791603	ftp://ftp.sra.ebi.ac.uk/vol1/fastq/ERR277/000/ERR2778300/ERR2778300_1.fastq.gz	ftp://ftp.sra.ebi.ac.uk/vol1/fastq/ERR277/000/ERR2778300/ERR2778300_2.fastq.gz
E8330	E8330	Arredondo_Alonso_assemblies	yes	ERR2778301	PRJEB28495	SAMEA4885724	ERX2791652	ftp://ftp.sra.ebi.ac.uk/vol1/fastq/ERR277/001/ERR2778301/ERR2778301_1.fastq.gz	ftp://ftp.sra.ebi.ac.uk/vol1/fastq/ERR277/001/ERR2778301/ERR2778301_2.fastq.gz
E8435	E8435	Arredondo_Alonso_assemblies	no	ERR2778302	PRJEB28495	SAMEA4885807	ERX2791735	ftp://ftp.sra.ebi.ac.uk/vol1/fastq/ERR277/002/ERR2778302/ERR2778302_1.fastq.gz	ftp://ftp.sra.ebi.ac.uk/vol1/fastq/ERR277/002/ERR2778302/ERR2778302_2.fastq.gz
E6690	E6690	Arredondo_Alonso_assemblies	yes	ERR2778303	PRJEB28495	SAMEA4884826	ERX2790756	ftp://ftp.sra.ebi.ac.uk/vol1/fastq/ERR277/003/ERR2778303/ERR2778303_1.fastq.gz	ftp://ftp.sra.ebi.ac.uk/vol1/fastq/ERR277/003/ERR2778303/ERR2778303_2.fastq.gz
E0642	E0642	Arredondo_Alonso_assemblies	yes	ERR2778304	PRJEB28495	SAMEA4884484	ERX2790414	ftp://ftp.sra.ebi.ac.uk/vol1/fastq/ERR277/004/ERR2778304/ERR2778304_1.fastq.gz	ftp://ftp.sra.ebi.ac.uk/vol1/fastq/ERR277/004/ERR2778304/ERR2778304_2.fastq.gz
E7012	E7012	Arredondo_Alonso_assemblies	no	ERR2778305	PRJEB28495	SAMEA4884897	ERX2790827	ftp://ftp.sra.ebi.ac.uk/vol1/fastq/ERR277/005/ERR2778305/ERR2778305_1.fastq.gz	ftp://ftp.sra.ebi.ac.uk/vol1/fastq/ERR277/005/ERR2778305/ERR2778305_2.fastq.gz
E6075	E6075	Arredondo_Alonso_assemblies	yes	ERR2778307	PRJEB28495	SAMEA4884818	ERX2790748	ftp://ftp.sra.ebi.ac.uk/vol1/fastq/ERR277/007/ERR2778307/ERR2778307_1.fastq.gz	ftp://ftp.sra.ebi.ac.uk/vol1/fastq/ERR277/007/ERR2778307/ERR2778307_2.fastq.gz
E7183	E7183	Arredondo_Alonso_assemblies	yes	ERR2778308	PRJEB28495	SAMEA4885024	ERX2790954	ftp://ftp.sra.ebi.ac.uk/vol1/fastq/ERR277/008/ERR2778308/ERR2778308_1.fastq.gz	ftp://ftp.sra.ebi.ac.uk/vol1/fastq/ERR277/008/ERR2778308/ERR2778308_2.fastq.gz
E2132	E2132	Arredondo_Alonso_assemblies	yes	ERR2778309	PRJEB28495	SAMEA4884608	ERX2790538	ftp://ftp.sra.ebi.ac.uk/vol1/fastq/ERR277/009/ERR2778309/ERR2778309_1.fastq.gz	ftp://ftp.sra.ebi.ac.uk/vol1/fastq/ERR277/009/ERR2778309/ERR2778309_2.fastq.gz
E7045	E7045	Arredondo_Alonso_assemblies	yes	ERR2778310	PRJEB28495	SAMEA4884929	ERX2790859	ftp://ftp.sra.ebi.ac.uk/vol1/fastq/ERR277/000/ERR2778310/ERR2778310_1.fastq.gz	ftp://ftp.sra.ebi.ac.uk/vol1/fastq/ERR277/000/ERR2778310/ERR2778310_2.fastq.gz
E4462	E4462	Arredondo_Alonso_assemblies	yes	ERR2778311	PRJEB28495	SAMEA4884740	ERX2790670	ftp://ftp.sra.ebi.ac.uk/vol1/fastq/ERR277/001/ERR2778311/ERR2778311_1.fastq.gz	ftp://ftp.sra.ebi.ac.uk/vol1/fastq/ERR277/001/ERR2778311/ERR2778311_2.fastq.gz
E9126	E9126	Arredondo_Alonso_assemblies	yes	ERR2778312	PRJEB28495	SAMEA4885976	ERX2791903	ftp://ftp.sra.ebi.ac.uk/vol1/fastq/ERR277/002/ERR2778312/ERR2778312_1.fastq.gz	ftp://ftp.sra.ebi.ac.uk/vol1/fastq/ERR277/002/ERR2778312/ERR2778312_2.fastq.gz
E8702	E8702	Arredondo_Alonso_assemblies	yes	ERR2778313	PRJEB28495	SAMEA4885880	ERX2791808	ftp://ftp.sra.ebi.ac.uk/vol1/fastq/ERR277/003/ERR2778313/ERR2778313_1.fastq.gz	ftp://ftp.sra.ebi.ac.uk/vol1/fastq/ERR277/003/ERR2778313/ERR2778313_2.fastq.gz
E1778	E1778	Arredondo_Alonso_assemblies	yes	ERR2778314	PRJEB28495	SAMEA4884548	ERX2790478	ftp://ftp.sra.ebi.ac.uk/vol1/fastq/ERR277/004/ERR2778314/ERR2778314_1.fastq.gz	ftp://ftp.sra.ebi.ac.uk/vol1/fastq/ERR277/004/ERR2778314/ERR2778314_2.fastq.gz
E0548	E0548	Arredondo_Alonso_assemblies	yes	ERR2778315	PRJEB28495	SAMEA4884450	ERX2790380	ftp://ftp.sra.ebi.ac.uk/vol1/fastq/ERR277/005/ERR2778315/ERR2778315_1.fastq.gz	ftp://ftp.sra.ebi.ac.uk/vol1/fastq/ERR277/005/ERR2778315/ERR2778315_2.fastq.gz
E8181	E8181	Arredondo_Alonso_assemblies	yes	ERR2778316	PRJEB28495	SAMEA4885611	ERX2791539	ftp://ftp.sra.ebi.ac.uk/vol1/fastq/ERR277/006/ERR2778316/ERR2778316_1.fastq.gz	ftp://ftp.sra.ebi.ac.uk/vol1/fastq/ERR277/006/ERR2778316/ERR2778316_2.fastq.gz
E7018	E7018	Arredondo_Alonso_assemblies	yes	ERR2778317	PRJEB28495	SAMEA4884903	ERX2790833	ftp://ftp.sra.ebi.ac.uk/vol1/fastq/ERR277/007/ERR2778317/ERR2778317_1.fastq.gz	ftp://ftp.sra.ebi.ac.uk/vol1/fastq/ERR277/007/ERR2778317/ERR2778317_2.fastq.gz
E8962	E8962	Arredondo_Alonso_assemblies	no	ERR2778319	PRJEB28495	SAMEA4885931	ERX2791858	ftp://ftp.sra.ebi.ac.uk/vol1/fastq/ERR277/009/ERR2778319/ERR2778319_1.fastq.gz	ftp://ftp.sra.ebi.ac.uk/vol1/fastq/ERR277/009/ERR2778319/ERR2778319_2.fastq.gz
E8239	E8239	Arredondo_Alonso_assemblies	yes	ERR2778320	PRJEB28495	SAMEA4885662	ERX2791590	ftp://ftp.sra.ebi.ac.uk/vol1/fastq/ERR277/000/ERR2778320/ERR2778320_1.fastq.gz	ftp://ftp.sra.ebi.ac.uk/vol1/fastq/ERR277/000/ERR2778320/ERR2778320_2.fastq.gz
E0975	E0975	Arredondo_Alonso_assemblies	yes	ERR2778321	PRJEB28495	SAMEA4884515	ERX2790445	ftp://ftp.sra.ebi.ac.uk/vol1/fastq/ERR277/001/ERR2778321/ERR2778321_1.fastq.gz	ftp://ftp.sra.ebi.ac.uk/vol1/fastq/ERR277/001/ERR2778321/ERR2778321_2.fastq.gz
E8335	E8335	Arredondo_Alonso_assemblies	yes	ERR2778322	PRJEB28495	SAMEA4885727	ERX2791655	ftp://ftp.sra.ebi.ac.uk/vol1/fastq/ERR277/002/ERR2778322/ERR2778322_1.fastq.gz	ftp://ftp.sra.ebi.ac.uk/vol1/fastq/ERR277/002/ERR2778322/ERR2778322_2.fastq.gz
E7915	E7915	Arredondo_Alonso_assemblies	yes	ERR2778323	PRJEB28495	SAMEA4885458	ERX2791386	ftp://ftp.sra.ebi.ac.uk/vol1/fastq/ERR277/003/ERR2778323/ERR2778323_1.fastq.gz	ftp://ftp.sra.ebi.ac.uk/vol1/fastq/ERR277/003/ERR2778323/ERR2778323_2.fastq.gz
E7202	E7202	Arredondo_Alonso_assemblies	no	ERR2778324	PRJEB28495	SAMEA4885043	ERX2790973	ftp://ftp.sra.ebi.ac.uk/vol1/fastq/ERR277/004/ERR2778324/ERR2778324_1.fastq.gz	ftp://ftp.sra.ebi.ac.uk/vol1/fastq/ERR277/004/ERR2778324/ERR2778324_2.fastq.gz
E2096	E2096	Arredondo_Alonso_assemblies	yes	ERR2778325	PRJEB28495	SAMEA4884574	ERX2790504	ftp://ftp.sra.ebi.ac.uk/vol1/fastq/ERR277/005/ERR2778325/ERR2778325_1.fastq.gz	ftp://ftp.sra.ebi.ac.uk/vol1/fastq/ERR277/005/ERR2778325/ERR2778325_2.fastq.gz
E7941	E7941	Arredondo_Alonso_assemblies	yes	ERR2778326	PRJEB28495	SAMEA4885481	ERX2791409	ftp://ftp.sra.ebi.ac.uk/vol1/fastq/ERR277/006/ERR2778326/ERR2778326_1.fastq.gz	ftp://ftp.sra.ebi.ac.uk/vol1/fastq/ERR277/006/ERR2778326/ERR2778326_2.fastq.gz
E6011	E6011	Arredondo_Alonso_assemblies	yes	ERR2778327	PRJEB28495	SAMEA4884758	ERX2790688	ftp://ftp.sra.ebi.ac.uk/vol1/fastq/ERR277/007/ERR2778327/ERR2778327_1.fastq.gz	ftp://ftp.sra.ebi.ac.uk/vol1/fastq/ERR277/007/ERR2778327/ERR2778327_2.fastq.gz
E7489	E7489	Arredondo_Alonso_assemblies	no	ERR2778328	PRJEB28495	SAMEA4885247	ERX2791175	ftp://ftp.sra.ebi.ac.uk/vol1/fastq/ERR277/008/ERR2778328/ERR2778328_1.fastq.gz	ftp://ftp.sra.ebi.ac.uk/vol1/fastq/ERR277/008/ERR2778328/ERR2778328_2.fastq.gz
E1768	E1768	Arredondo_Alonso_assemblies	yes	ERR2778329	PRJEB28495	SAMEA4884541	ERX2790471	ftp://ftp.sra.ebi.ac.uk/vol1/fastq/ERR277/009/ERR2778329/ERR2778329_1.fastq.gz	ftp://ftp.sra.ebi.ac.uk/vol1/fastq/ERR277/009/ERR2778329/ERR2778329_2.fastq.gz
E8445	E8445	Arredondo_Alonso_assemblies	no	ERR2778330	PRJEB28495	SAMEA4885817	ERX2791745	ftp://ftp.sra.ebi.ac.uk/vol1/fastq/ERR277/000/ERR2778330/ERR2778330_1.fastq.gz	ftp://ftp.sra.ebi.ac.uk/vol1/fastq/ERR277/000/ERR2778330/ERR2778330_2.fastq.gz
E4229	E4229	Arredondo_Alonso_assemblies	yes	ERR2778331	PRJEB28495	SAMEA4884648	ERX2790578	ftp://ftp.sra.ebi.ac.uk/vol1/fastq/ERR277/001/ERR2778331/ERR2778331_1.fastq.gz	ftp://ftp.sra.ebi.ac.uk/vol1/fastq/ERR277/001/ERR2778331/ERR2778331_2.fastq.gz
E7698	E7698	Arredondo_Alonso_assemblies	yes	ERR2778332	PRJEB28495	SAMEA4885394	ERX2791322	ftp://ftp.sra.ebi.ac.uk/vol1/fastq/ERR277/002/ERR2778332/ERR2778332_1.fastq.gz	ftp://ftp.sra.ebi.ac.uk/vol1/fastq/ERR277/002/ERR2778332/ERR2778332_2.fastq.gz
E4429	E4429	Arredondo_Alonso_assemblies	yes	ERR2778333	PRJEB28495	SAMEA4884709	ERX2790639	ftp://ftp.sra.ebi.ac.uk/vol1/fastq/ERR277/003/ERR2778333/ERR2778333_1.fastq.gz	ftp://ftp.sra.ebi.ac.uk/vol1/fastq/ERR277/003/ERR2778333/ERR2778333_2.fastq.gz
E7072	E7072	Arredondo_Alonso_assemblies	no	ERR2778334	PRJEB28495	SAMEA4884950	ERX2790880	ftp://ftp.sra.ebi.ac.uk/vol1/fastq/ERR277/004/ERR2778334/ERR2778334_1.fastq.gz	ftp://ftp.sra.ebi.ac.uk/vol1/fastq/ERR277/004/ERR2778334/ERR2778334_2.fastq.gz
E9061	E9061	Arredondo_Alonso_assemblies	no	ERR2778335	PRJEB28495	SAMEA4885964	ERX2791891	ftp://ftp.sra.ebi.ac.uk/vol1/fastq/ERR277/005/ERR2778335/ERR2778335_1.fastq.gz	ftp://ftp.sra.ebi.ac.uk/vol1/fastq/ERR277/005/ERR2778335/ERR2778335_2.fastq.gz
E8131	E8131	Arredondo_Alonso_assemblies	no	ERR2778336	PRJEB28495	SAMEA4885582	ERX2791510	ftp://ftp.sra.ebi.ac.uk/vol1/fastq/ERR277/006/ERR2778336/ERR2778336_1.fastq.gz	ftp://ftp.sra.ebi.ac.uk/vol1/fastq/ERR277/006/ERR2778336/ERR2778336_2.fastq.gz
E8730	E8730	Arredondo_Alonso_assemblies	yes	ERR2778337	PRJEB28495	SAMEA4885884	ERX2791812	ftp://ftp.sra.ebi.ac.uk/vol1/fastq/ERR277/007/ERR2778337/ERR2778337_1.fastq.gz	ftp://ftp.sra.ebi.ac.uk/vol1/fastq/ERR277/007/ERR2778337/ERR2778337_2.fastq.gz
E7920	E7920	Arredondo_Alonso_assemblies	yes	ERR2778338	PRJEB28495	SAMEA4885462	ERX2791390	ftp://ftp.sra.ebi.ac.uk/vol1/fastq/ERR277/008/ERR2778338/ERR2778338_1.fastq.gz	ftp://ftp.sra.ebi.ac.uk/vol1/fastq/ERR277/008/ERR2778338/ERR2778338_2.fastq.gz
E7369	E7369	Arredondo_Alonso_assemblies	no	ERR2778339	PRJEB28495	SAMEA4885167	ERX2791097	ftp://ftp.sra.ebi.ac.uk/vol1/fastq/ERR277/009/ERR2778339/ERR2778339_1.fastq.gz	ftp://ftp.sra.ebi.ac.uk/vol1/fastq/ERR277/009/ERR2778339/ERR2778339_2.fastq.gz
E8174	E8174	Arredondo_Alonso_assemblies	yes	ERR2778340	PRJEB28495	SAMEA4885604	ERX2791532	ftp://ftp.sra.ebi.ac.uk/vol1/fastq/ERR277/000/ERR2778340/ERR2778340_1.fastq.gz	ftp://ftp.sra.ebi.ac.uk/vol1/fastq/ERR277/000/ERR2778340/ERR2778340_2.fastq.gz
E9256	E9256	Arredondo_Alonso_assemblies	yes	ERR2778341	PRJEB28495	SAMEA4885987	ERX2791914	ftp://ftp.sra.ebi.ac.uk/vol1/fastq/ERR277/001/ERR2778341/ERR2778341_1.fastq.gz	ftp://ftp.sra.ebi.ac.uk/vol1/fastq/ERR277/001/ERR2778341/ERR2778341_2.fastq.gz
E7161	E7161	Arredondo_Alonso_assemblies	no	ERR2778342	PRJEB28495	SAMEA4885002	ERX2790932	ftp://ftp.sra.ebi.ac.uk/vol1/fastq/ERR277/002/ERR2778342/ERR2778342_1.fastq.gz	ftp://ftp.sra.ebi.ac.uk/vol1/fastq/ERR277/002/ERR2778342/ERR2778342_2.fastq.gz
E8208	E8208	Arredondo_Alonso_assemblies	no	ERR2778343	PRJEB28495	SAMEA4885637	ERX2791565	ftp://ftp.sra.ebi.ac.uk/vol1/fastq/ERR277/003/ERR2778343/ERR2778343_1.fastq.gz	ftp://ftp.sra.ebi.ac.uk/vol1/fastq/ERR277/003/ERR2778343/ERR2778343_2.fastq.gz
E7069	E7069	Arredondo_Alonso_assemblies	no	ERR2778344	PRJEB28495	SAMEA4884947	ERX2790877	ftp://ftp.sra.ebi.ac.uk/vol1/fastq/ERR277/004/ERR2778344/ERR2778344_1.fastq.gz	ftp://ftp.sra.ebi.ac.uk/vol1/fastq/ERR277/004/ERR2778344/ERR2778344_2.fastq.gz
E0589	E0589	Arredondo_Alonso_assemblies	yes	ERR2778345	PRJEB28495	SAMEA4884465	ERX2790395	ftp://ftp.sra.ebi.ac.uk/vol1/fastq/ERR277/005/ERR2778345/ERR2778345_1.fastq.gz	ftp://ftp.sra.ebi.ac.uk/vol1/fastq/ERR277/005/ERR2778345/ERR2778345_2.fastq.gz
E8765	E8765	Arredondo_Alonso_assemblies	yes	ERR2778346	PRJEB28495	SAMEA4885891	ERX2791819	ftp://ftp.sra.ebi.ac.uk/vol1/fastq/ERR277/006/ERR2778346/ERR2778346_1.fastq.gz	ftp://ftp.sra.ebi.ac.uk/vol1/fastq/ERR277/006/ERR2778346/ERR2778346_2.fastq.gz
E7087	E7087	Arredondo_Alonso_assemblies	no	ERR2778347	PRJEB28495	SAMEA4884965	ERX2790895	ftp://ftp.sra.ebi.ac.uk/vol1/fastq/ERR277/007/ERR2778347/ERR2778347_1.fastq.gz	ftp://ftp.sra.ebi.ac.uk/vol1/fastq/ERR277/007/ERR2778347/ERR2778347_2.fastq.gz
E7842	E7842	Arredondo_Alonso_assemblies	yes	ERR2778348	PRJEB28495	SAMEA4885416	ERX2791344	ftp://ftp.sra.ebi.ac.uk/vol1/fastq/ERR277/008/ERR2778348/ERR2778348_1.fastq.gz	ftp://ftp.sra.ebi.ac.uk/vol1/fastq/ERR277/008/ERR2778348/ERR2778348_2.fastq.gz
E9005	E9005	Arredondo_Alonso_assemblies	no	ERR2778350	PRJEB28495	SAMEA4885944	ERX2791871	ftp://ftp.sra.ebi.ac.uk/vol1/fastq/ERR277/000/ERR2778350/ERR2778350_1.fastq.gz	ftp://ftp.sra.ebi.ac.uk/vol1/fastq/ERR277/000/ERR2778350/ERR2778350_2.fastq.gz
E0454	E0454	Arredondo_Alonso_assemblies	yes	ERR2778352	PRJEB28495	SAMEA4884442	ERX2790372	ftp://ftp.sra.ebi.ac.uk/vol1/fastq/ERR277/002/ERR2778352/ERR2778352_1.fastq.gz	ftp://ftp.sra.ebi.ac.uk/vol1/fastq/ERR277/002/ERR2778352/ERR2778352_2.fastq.gz
E7497	E7497	Arredondo_Alonso_assemblies	no	ERR2778353	PRJEB28495	SAMEA4885254	ERX2791182	ftp://ftp.sra.ebi.ac.uk/vol1/fastq/ERR277/003/ERR2778353/ERR2778353_1.fastq.gz	ftp://ftp.sra.ebi.ac.uk/vol1/fastq/ERR277/003/ERR2778353/ERR2778353_2.fastq.gz
E5189	E5189	Arredondo_Alonso_assemblies	yes	ERR2778354	PRJEB28495	SAMEA4884755	ERX2790685	ftp://ftp.sra.ebi.ac.uk/vol1/fastq/ERR277/004/ERR2778354/ERR2778354_1.fastq.gz	ftp://ftp.sra.ebi.ac.uk/vol1/fastq/ERR277/004/ERR2778354/ERR2778354_2.fastq.gz
E6852	E6852	Arredondo_Alonso_assemblies	yes	ERR2778355	PRJEB28495	SAMEA4884833	ERX2790763	ftp://ftp.sra.ebi.ac.uk/vol1/fastq/ERR277/005/ERR2778355/ERR2778355_1.fastq.gz	ftp://ftp.sra.ebi.ac.uk/vol1/fastq/ERR277/005/ERR2778355/ERR2778355_2.fastq.gz
E4393	E4393	Arredondo_Alonso_assemblies	yes	ERR2778356	PRJEB28495	SAMEA4884675	ERX2790605	ftp://ftp.sra.ebi.ac.uk/vol1/fastq/ERR277/006/ERR2778356/ERR2778356_1.fastq.gz	ftp://ftp.sra.ebi.ac.uk/vol1/fastq/ERR277/006/ERR2778356/ERR2778356_2.fastq.gz
E8403	E8403	Arredondo_Alonso_assemblies	yes	ERR2778358	PRJEB28495	SAMEA4885777	ERX2791705	ftp://ftp.sra.ebi.ac.uk/vol1/fastq/ERR277/008/ERR2778358/ERR2778358_1.fastq.gz	ftp://ftp.sra.ebi.ac.uk/vol1/fastq/ERR277/008/ERR2778358/ERR2778358_2.fastq.gz
E8937	E8937	Arredondo_Alonso_assemblies	yes	ERR2778359	PRJEB28495	SAMEA4885926	ERX2791853	ftp://ftp.sra.ebi.ac.uk/vol1/fastq/ERR277/009/ERR2778359/ERR2778359_1.fastq.gz	ftp://ftp.sra.ebi.ac.uk/vol1/fastq/ERR277/009/ERR2778359/ERR2778359_2.fastq.gz
E0567	E0567	Arredondo_Alonso_assemblies	yes	ERR2778360	PRJEB28495	SAMEA4884457	ERX2790387	ftp://ftp.sra.ebi.ac.uk/vol1/fastq/ERR277/000/ERR2778360/ERR2778360_1.fastq.gz	ftp://ftp.sra.ebi.ac.uk/vol1/fastq/ERR277/000/ERR2778360/ERR2778360_2.fastq.gz
E6058	E6058	Arredondo_Alonso_assemblies	no	ERR2778361	PRJEB28495	SAMEA4884804	ERX2790734	ftp://ftp.sra.ebi.ac.uk/vol1/fastq/ERR277/001/ERR2778361/ERR2778361_1.fastq.gz	ftp://ftp.sra.ebi.ac.uk/vol1/fastq/ERR277/001/ERR2778361/ERR2778361_2.fastq.gz
E0114	E0114	Arredondo_Alonso_assemblies	yes	ERR2778362	PRJEB28495	SAMEA4884420	ERX2790350	ftp://ftp.sra.ebi.ac.uk/vol1/fastq/ERR277/002/ERR2778362/ERR2778362_1.fastq.gz	ftp://ftp.sra.ebi.ac.uk/vol1/fastq/ERR277/002/ERR2778362/ERR2778362_2.fastq.gz
E8569	E8569	Arredondo_Alonso_assemblies	no	ERR2778363	PRJEB28495	SAMEA4885854	ERX2791782	ftp://ftp.sra.ebi.ac.uk/vol1/fastq/ERR277/003/ERR2778363/ERR2778363_1.fastq.gz	ftp://ftp.sra.ebi.ac.uk/vol1/fastq/ERR277/003/ERR2778363/ERR2778363_2.fastq.gz
E7549	E7549	Arredondo_Alonso_assemblies	yes	ERR2778364	PRJEB28495	SAMEA4885299	ERX2791227	ftp://ftp.sra.ebi.ac.uk/vol1/fastq/ERR277/004/ERR2778364/ERR2778364_1.fastq.gz	ftp://ftp.sra.ebi.ac.uk/vol1/fastq/ERR277/004/ERR2778364/ERR2778364_2.fastq.gz
E7256	E7256	Arredondo_Alonso_assemblies	no	ERR2778365	PRJEB28495	SAMEA4885095	ERX2791025	ftp://ftp.sra.ebi.ac.uk/vol1/fastq/ERR277/005/ERR2778365/ERR2778365_1.fastq.gz	ftp://ftp.sra.ebi.ac.uk/vol1/fastq/ERR277/005/ERR2778365/ERR2778365_2.fastq.gz
E8426	E8426	Arredondo_Alonso_assemblies	no	ERR2778366	PRJEB28495	SAMEA4885798	ERX2791726	ftp://ftp.sra.ebi.ac.uk/vol1/fastq/ERR277/006/ERR2778366/ERR2778366_1.fastq.gz	ftp://ftp.sra.ebi.ac.uk/vol1/fastq/ERR277/006/ERR2778366/ERR2778366_2.fastq.gz
E7084	E7084	Arredondo_Alonso_assemblies	no	ERR2778367	PRJEB28495	SAMEA4884962	ERX2790892	ftp://ftp.sra.ebi.ac.uk/vol1/fastq/ERR277/007/ERR2778367/ERR2778367_1.fastq.gz	ftp://ftp.sra.ebi.ac.uk/vol1/fastq/ERR277/007/ERR2778367/ERR2778367_2.fastq.gz
E8350	E8350	Arredondo_Alonso_assemblies	no	ERR2778368	PRJEB28495	SAMEA4885742	ERX2791670	ftp://ftp.sra.ebi.ac.uk/vol1/fastq/ERR277/008/ERR2778368/ERR2778368_1.fastq.gz	ftp://ftp.sra.ebi.ac.uk/vol1/fastq/ERR277/008/ERR2778368/ERR2778368_2.fastq.gz
E1321	E1321	Arredondo_Alonso_assemblies	yes	ERR2778369	PRJEB28495	SAMEA4884528	ERX2790458	ftp://ftp.sra.ebi.ac.uk/vol1/fastq/ERR277/009/ERR2778369/ERR2778369_1.fastq.gz	ftp://ftp.sra.ebi.ac.uk/vol1/fastq/ERR277/009/ERR2778369/ERR2778369_2.fastq.gz
E8471	E8471	Arredondo_Alonso_assemblies	no	ERR2778370	PRJEB28495	SAMEA4885835	ERX2791763	ftp://ftp.sra.ebi.ac.uk/vol1/fastq/ERR277/000/ERR2778370/ERR2778370_1.fastq.gz	ftp://ftp.sra.ebi.ac.uk/vol1/fastq/ERR277/000/ERR2778370/ERR2778370_2.fastq.gz
E4347	E4347	Arredondo_Alonso_assemblies	yes	ERR2778371	PRJEB28495	SAMEA4884665	ERX2790595	ftp://ftp.sra.ebi.ac.uk/vol1/fastq/ERR277/001/ERR2778371/ERR2778371_1.fastq.gz	ftp://ftp.sra.ebi.ac.uk/vol1/fastq/ERR277/001/ERR2778371/ERR2778371_2.fastq.gz
E2126	E2126	Arredondo_Alonso_assemblies	yes	ERR2778372	PRJEB28495	SAMEA4884602	ERX2790532	ftp://ftp.sra.ebi.ac.uk/vol1/fastq/ERR277/002/ERR2778372/ERR2778372_1.fastq.gz	ftp://ftp.sra.ebi.ac.uk/vol1/fastq/ERR277/002/ERR2778372/ERR2778372_2.fastq.gz
E8008	E8008	Arredondo_Alonso_assemblies	yes	ERR2778373	PRJEB28495	SAMEA4885523	ERX2791451	ftp://ftp.sra.ebi.ac.uk/vol1/fastq/ERR277/003/ERR2778373/ERR2778373_1.fastq.gz	ftp://ftp.sra.ebi.ac.uk/vol1/fastq/ERR277/003/ERR2778373/ERR2778373_2.fastq.gz
E6982	E6982	Arredondo_Alonso_assemblies	yes	ERR2778375	PRJEB28495	SAMEA4884867	ERX2790797	ftp://ftp.sra.ebi.ac.uk/vol1/fastq/ERR277/005/ERR2778375/ERR2778375_1.fastq.gz	ftp://ftp.sra.ebi.ac.uk/vol1/fastq/ERR277/005/ERR2778375/ERR2778375_2.fastq.gz
E7322	E7322	Arredondo_Alonso_assemblies	no	ERR2778376	PRJEB28495	SAMEA4885127	ERX2791057	ftp://ftp.sra.ebi.ac.uk/vol1/fastq/ERR277/006/ERR2778376/ERR2778376_1.fastq.gz	ftp://ftp.sra.ebi.ac.uk/vol1/fastq/ERR277/006/ERR2778376/ERR2778376_2.fastq.gz
E8153	E8153	Arredondo_Alonso_assemblies	no	ERR2778377	PRJEB28495	SAMEA4885589	ERX2791517	ftp://ftp.sra.ebi.ac.uk/vol1/fastq/ERR277/007/ERR2778377/ERR2778377_1.fastq.gz	ftp://ftp.sra.ebi.ac.uk/vol1/fastq/ERR277/007/ERR2778377/ERR2778377_2.fastq.gz
E7896	E7896	Arredondo_Alonso_assemblies	yes	ERR2778378	PRJEB28495	SAMEA4885439	ERX2791367	ftp://ftp.sra.ebi.ac.uk/vol1/fastq/ERR277/008/ERR2778378/ERR2778378_1.fastq.gz	ftp://ftp.sra.ebi.ac.uk/vol1/fastq/ERR277/008/ERR2778378/ERR2778378_2.fastq.gz
E7709	E7709	Arredondo_Alonso_assemblies	no	ERR2778379	PRJEB28495	SAMEA4885405	ERX2791333	ftp://ftp.sra.ebi.ac.uk/vol1/fastq/ERR277/009/ERR2778379/ERR2778379_1.fastq.gz	ftp://ftp.sra.ebi.ac.uk/vol1/fastq/ERR277/009/ERR2778379/ERR2778379_2.fastq.gz
E4231	E4231	Arredondo_Alonso_assemblies	yes	ERR2778380	PRJEB28495	SAMEA4884650	ERX2790580	ftp://ftp.sra.ebi.ac.uk/vol1/fastq/ERR277/000/ERR2778380/ERR2778380_1.fastq.gz	ftp://ftp.sra.ebi.ac.uk/vol1/fastq/ERR277/000/ERR2778380/ERR2778380_2.fastq.gz
E7968	E7968	Arredondo_Alonso_assemblies	yes	ERR2778381	PRJEB28495	SAMEA4885501	ERX2791429	ftp://ftp.sra.ebi.ac.uk/vol1/fastq/ERR277/001/ERR2778381/ERR2778381_1.fastq.gz	ftp://ftp.sra.ebi.ac.uk/vol1/fastq/ERR277/001/ERR2778381/ERR2778381_2.fastq.gz
E7151	E7151	Arredondo_Alonso_assemblies	yes	ERR2778382	PRJEB28495	SAMEA4884992	ERX2790922	ftp://ftp.sra.ebi.ac.uk/vol1/fastq/ERR277/002/ERR2778382/ERR2778382_1.fastq.gz	ftp://ftp.sra.ebi.ac.uk/vol1/fastq/ERR277/002/ERR2778382/ERR2778382_2.fastq.gz
E6996	E6996	Arredondo_Alonso_assemblies	yes	ERR2778383	PRJEB28495	SAMEA4884881	ERX2790811	ftp://ftp.sra.ebi.ac.uk/vol1/fastq/ERR277/003/ERR2778383/ERR2778383_1.fastq.gz	ftp://ftp.sra.ebi.ac.uk/vol1/fastq/ERR277/003/ERR2778383/ERR2778383_2.fastq.gz
E8549	E8549	Arredondo_Alonso_assemblies	yes	ERR2778384	PRJEB28495	SAMEA4885850	ERX2791778	ftp://ftp.sra.ebi.ac.uk/vol1/fastq/ERR277/004/ERR2778384/ERR2778384_1.fastq.gz	ftp://ftp.sra.ebi.ac.uk/vol1/fastq/ERR277/004/ERR2778384/ERR2778384_2.fastq.gz
E6984	E6984	Arredondo_Alonso_assemblies	no	ERR2778385	PRJEB28495	SAMEA4884869	ERX2790799	ftp://ftp.sra.ebi.ac.uk/vol1/fastq/ERR277/005/ERR2778385/ERR2778385_1.fastq.gz	ftp://ftp.sra.ebi.ac.uk/vol1/fastq/ERR277/005/ERR2778385/ERR2778385_2.fastq.gz
E7891	E7891	Arredondo_Alonso_assemblies	yes	ERR2778386	PRJEB28495	SAMEA4885434	ERX2791362	ftp://ftp.sra.ebi.ac.uk/vol1/fastq/ERR277/006/ERR2778386/ERR2778386_1.fastq.gz	ftp://ftp.sra.ebi.ac.uk/vol1/fastq/ERR277/006/ERR2778386/ERR2778386_2.fastq.gz
E1738	E1738	Arredondo_Alonso_assemblies	yes	ERR2778387	PRJEB28495	SAMEA4884538	ERX2790468	ftp://ftp.sra.ebi.ac.uk/vol1/fastq/ERR277/007/ERR2778387/ERR2778387_1.fastq.gz	ftp://ftp.sra.ebi.ac.uk/vol1/fastq/ERR277/007/ERR2778387/ERR2778387_2.fastq.gz
E2124	E2124	Arredondo_Alonso_assemblies	yes	ERR2778388	PRJEB28495	SAMEA4884600	ERX2790530	ftp://ftp.sra.ebi.ac.uk/vol1/fastq/ERR277/008/ERR2778388/ERR2778388_1.fastq.gz	ftp://ftp.sra.ebi.ac.uk/vol1/fastq/ERR277/008/ERR2778388/ERR2778388_2.fastq.gz
E9010	E9010	Arredondo_Alonso_assemblies	yes	ERR2778390	PRJEB28495	SAMEA4885948	ERX2791875	ftp://ftp.sra.ebi.ac.uk/vol1/fastq/ERR277/000/ERR2778390/ERR2778390_1.fastq.gz	ftp://ftp.sra.ebi.ac.uk/vol1/fastq/ERR277/000/ERR2778390/ERR2778390_2.fastq.gz
E8810	E8810	Arredondo_Alonso_assemblies	yes	ERR2778391	PRJEB28495	SAMEA4885900	ERX2791828	ftp://ftp.sra.ebi.ac.uk/vol1/fastq/ERR277/001/ERR2778391/ERR2778391_1.fastq.gz	ftp://ftp.sra.ebi.ac.uk/vol1/fastq/ERR277/001/ERR2778391/ERR2778391_2.fastq.gz
E7033	E7033	Arredondo_Alonso_assemblies	yes	ERR2778392	PRJEB28495	SAMEA4884918	ERX2790848	ftp://ftp.sra.ebi.ac.uk/vol1/fastq/ERR277/002/ERR2778392/ERR2778392_1.fastq.gz	ftp://ftp.sra.ebi.ac.uk/vol1/fastq/ERR277/002/ERR2778392/ERR2778392_2.fastq.gz
E8459	E8459	Arredondo_Alonso_assemblies	yes	ERR2778394	PRJEB28495	SAMEA4885831	ERX2791759	ftp://ftp.sra.ebi.ac.uk/vol1/fastq/ERR277/004/ERR2778394/ERR2778394_1.fastq.gz	ftp://ftp.sra.ebi.ac.uk/vol1/fastq/ERR277/004/ERR2778394/ERR2778394_2.fastq.gz
E4420	E4420	Arredondo_Alonso_assemblies	yes	ERR2778395	PRJEB28495	SAMEA4884700	ERX2790630	ftp://ftp.sra.ebi.ac.uk/vol1/fastq/ERR277/005/ERR2778395/ERR2778395_1.fastq.gz	ftp://ftp.sra.ebi.ac.uk/vol1/fastq/ERR277/005/ERR2778395/ERR2778395_2.fastq.gz
E8312	E8312	Arredondo_Alonso_assemblies	yes	ERR2778396	PRJEB28495	SAMEA4885708	ERX2791636	ftp://ftp.sra.ebi.ac.uk/vol1/fastq/ERR277/006/ERR2778396/ERR2778396_1.fastq.gz	ftp://ftp.sra.ebi.ac.uk/vol1/fastq/ERR277/006/ERR2778396/ERR2778396_2.fastq.gz
E7653	E7653	Arredondo_Alonso_assemblies	no	ERR2778397	PRJEB28495	SAMEA4885351	ERX2791279	ftp://ftp.sra.ebi.ac.uk/vol1/fastq/ERR277/007/ERR2778397/ERR2778397_1.fastq.gz	ftp://ftp.sra.ebi.ac.uk/vol1/fastq/ERR277/007/ERR2778397/ERR2778397_2.fastq.gz
E8379	E8379	Arredondo_Alonso_assemblies	yes	ERR2778398	PRJEB28495	SAMEA4885757	ERX2791685	ftp://ftp.sra.ebi.ac.uk/vol1/fastq/ERR277/008/ERR2778398/ERR2778398_1.fastq.gz	ftp://ftp.sra.ebi.ac.uk/vol1/fastq/ERR277/008/ERR2778398/ERR2778398_2.fastq.gz
E8300	E8300	Arredondo_Alonso_assemblies	no	ERR2778400	PRJEB28495	SAMEA4885696	ERX2791624	ftp://ftp.sra.ebi.ac.uk/vol1/fastq/ERR277/000/ERR2778400/ERR2778400_1.fastq.gz	ftp://ftp.sra.ebi.ac.uk/vol1/fastq/ERR277/000/ERR2778400/ERR2778400_2.fastq.gz
E4395	E4395	Arredondo_Alonso_assemblies	yes	ERR2778401	PRJEB28495	SAMEA4884677	ERX2790607	ftp://ftp.sra.ebi.ac.uk/vol1/fastq/ERR277/001/ERR2778401/ERR2778401_1.fastq.gz	ftp://ftp.sra.ebi.ac.uk/vol1/fastq/ERR277/001/ERR2778401/ERR2778401_2.fastq.gz
E8402	E8402	Arredondo_Alonso_assemblies	yes	ERR2778402	PRJEB28495	SAMEA4885776	ERX2791704	ftp://ftp.sra.ebi.ac.uk/vol1/fastq/ERR277/002/ERR2778402/ERR2778402_1.fastq.gz	ftp://ftp.sra.ebi.ac.uk/vol1/fastq/ERR277/002/ERR2778402/ERR2778402_2.fastq.gz
E4437	E4437	Arredondo_Alonso_assemblies	yes	ERR2778403	PRJEB28495	SAMEA4884717	ERX2790647	ftp://ftp.sra.ebi.ac.uk/vol1/fastq/ERR277/003/ERR2778403/ERR2778403_1.fastq.gz	ftp://ftp.sra.ebi.ac.uk/vol1/fastq/ERR277/003/ERR2778403/ERR2778403_2.fastq.gz
E7912	E7912	Arredondo_Alonso_assemblies	yes	ERR2778404	PRJEB28495	SAMEA4885455	ERX2791383	ftp://ftp.sra.ebi.ac.uk/vol1/fastq/ERR277/004/ERR2778404/ERR2778404_1.fastq.gz	ftp://ftp.sra.ebi.ac.uk/vol1/fastq/ERR277/004/ERR2778404/ERR2778404_2.fastq.gz
E7474	E7474	Arredondo_Alonso_assemblies	no	ERR2778405	PRJEB28495	SAMEA4885232	ERX2791160	ftp://ftp.sra.ebi.ac.uk/vol1/fastq/ERR277/005/ERR2778405/ERR2778405_1.fastq.gz	ftp://ftp.sra.ebi.ac.uk/vol1/fastq/ERR277/005/ERR2778405/ERR2778405_2.fastq.gz
E7706	E7706	Arredondo_Alonso_assemblies	yes	ERR2778406	PRJEB28495	SAMEA4885402	ERX2791330	ftp://ftp.sra.ebi.ac.uk/vol1/fastq/ERR277/006/ERR2778406/ERR2778406_1.fastq.gz	ftp://ftp.sra.ebi.ac.uk/vol1/fastq/ERR277/006/ERR2778406/ERR2778406_2.fastq.gz
E7056	E7056	Arredondo_Alonso_assemblies	no	ERR2778407	PRJEB28495	SAMEA4884934	ERX2790864	ftp://ftp.sra.ebi.ac.uk/vol1/fastq/ERR277/007/ERR2778407/ERR2778407_1.fastq.gz	ftp://ftp.sra.ebi.ac.uk/vol1/fastq/ERR277/007/ERR2778407/ERR2778407_2.fastq.gz
E6849	E6849	Arredondo_Alonso_assemblies	yes	ERR2778408	PRJEB28495	SAMEA4884830	ERX2790760	ftp://ftp.sra.ebi.ac.uk/vol1/fastq/ERR277/008/ERR2778408/ERR2778408_1.fastq.gz	ftp://ftp.sra.ebi.ac.uk/vol1/fastq/ERR277/008/ERR2778408/ERR2778408_2.fastq.gz
E8912	E8912	Arredondo_Alonso_assemblies	yes	ERR2778409	PRJEB28495	SAMEA4885921	ERX2791848	ftp://ftp.sra.ebi.ac.uk/vol1/fastq/ERR277/009/ERR2778409/ERR2778409_1.fastq.gz	ftp://ftp.sra.ebi.ac.uk/vol1/fastq/ERR277/009/ERR2778409/ERR2778409_2.fastq.gz
E7682	E7682	Arredondo_Alonso_assemblies	yes	ERR2778410	PRJEB28495	SAMEA4885379	ERX2791307	ftp://ftp.sra.ebi.ac.uk/vol1/fastq/ERR277/000/ERR2778410/ERR2778410_1.fastq.gz	ftp://ftp.sra.ebi.ac.uk/vol1/fastq/ERR277/000/ERR2778410/ERR2778410_2.fastq.gz
E7186	E7186	Arredondo_Alonso_assemblies	yes	ERR2778411	PRJEB28495	SAMEA4885027	ERX2790957	ftp://ftp.sra.ebi.ac.uk/vol1/fastq/ERR277/001/ERR2778411/ERR2778411_1.fastq.gz	ftp://ftp.sra.ebi.ac.uk/vol1/fastq/ERR277/001/ERR2778411/ERR2778411_2.fastq.gz
E4467	E4467	Arredondo_Alonso_assemblies	yes	ERR2778412	PRJEB28495	SAMEA4884745	ERX2790675	ftp://ftp.sra.ebi.ac.uk/vol1/fastq/ERR277/002/ERR2778412/ERR2778412_1.fastq.gz	ftp://ftp.sra.ebi.ac.uk/vol1/fastq/ERR277/002/ERR2778412/ERR2778412_2.fastq.gz
E4461	E4461	Arredondo_Alonso_assemblies	yes	ERR2778413	PRJEB28495	SAMEA4884739	ERX2790669	ftp://ftp.sra.ebi.ac.uk/vol1/fastq/ERR277/003/ERR2778413/ERR2778413_1.fastq.gz	ftp://ftp.sra.ebi.ac.uk/vol1/fastq/ERR277/003/ERR2778413/ERR2778413_2.fastq.gz
E8305	E8305	Arredondo_Alonso_assemblies	yes	ERR2778414	PRJEB28495	SAMEA4885701	ERX2791629	ftp://ftp.sra.ebi.ac.uk/vol1/fastq/ERR277/004/ERR2778414/ERR2778414_1.fastq.gz	ftp://ftp.sra.ebi.ac.uk/vol1/fastq/ERR277/004/ERR2778414/ERR2778414_2.fastq.gz
E7039	E7039	Arredondo_Alonso_assemblies	no	ERR2778415	PRJEB28495	SAMEA4884923	ERX2790853	ftp://ftp.sra.ebi.ac.uk/vol1/fastq/ERR277/005/ERR2778415/ERR2778415_1.fastq.gz	ftp://ftp.sra.ebi.ac.uk/vol1/fastq/ERR277/005/ERR2778415/ERR2778415_2.fastq.gz
E8004	E8004	Arredondo_Alonso_assemblies	yes	ERR2778416	PRJEB28495	SAMEA4885521	ERX2791449	ftp://ftp.sra.ebi.ac.uk/vol1/fastq/ERR277/006/ERR2778416/ERR2778416_1.fastq.gz	ftp://ftp.sra.ebi.ac.uk/vol1/fastq/ERR277/006/ERR2778416/ERR2778416_2.fastq.gz
E6958	E6958	Arredondo_Alonso_assemblies	no	ERR2778417	PRJEB28495	SAMEA4884845	ERX2790775	ftp://ftp.sra.ebi.ac.uk/vol1/fastq/ERR277/007/ERR2778417/ERR2778417_1.fastq.gz	ftp://ftp.sra.ebi.ac.uk/vol1/fastq/ERR277/007/ERR2778417/ERR2778417_2.fastq.gz
E6049	E6049	Arredondo_Alonso_assemblies	yes	ERR2778418	PRJEB28495	SAMEA4884795	ERX2790725	ftp://ftp.sra.ebi.ac.uk/vol1/fastq/ERR277/008/ERR2778418/ERR2778418_1.fastq.gz	ftp://ftp.sra.ebi.ac.uk/vol1/fastq/ERR277/008/ERR2778418/ERR2778418_2.fastq.gz
E7665	E7665	Arredondo_Alonso_assemblies	yes	ERR2778419	PRJEB28495	SAMEA4885362	ERX2791290	ftp://ftp.sra.ebi.ac.uk/vol1/fastq/ERR277/009/ERR2778419/ERR2778419_1.fastq.gz	ftp://ftp.sra.ebi.ac.uk/vol1/fastq/ERR277/009/ERR2778419/ERR2778419_2.fastq.gz
E7837	E7837	Arredondo_Alonso_assemblies	yes	ERR2778420	PRJEB28495	SAMEA4885412	ERX2791340	ftp://ftp.sra.ebi.ac.uk/vol1/fastq/ERR277/000/ERR2778420/ERR2778420_1.fastq.gz	ftp://ftp.sra.ebi.ac.uk/vol1/fastq/ERR277/000/ERR2778420/ERR2778420_2.fastq.gz
E8351	E8351	Arredondo_Alonso_assemblies	no	ERR2778421	PRJEB28495	SAMEA4885743	ERX2791671	ftp://ftp.sra.ebi.ac.uk/vol1/fastq/ERR277/001/ERR2778421/ERR2778421_1.fastq.gz	ftp://ftp.sra.ebi.ac.uk/vol1/fastq/ERR277/001/ERR2778421/ERR2778421_2.fastq.gz
E7969	E7969	Arredondo_Alonso_assemblies	yes	ERR2778422	PRJEB28495	SAMEA4885502	ERX2791430	ftp://ftp.sra.ebi.ac.uk/vol1/fastq/ERR277/002/ERR2778422/ERR2778422_1.fastq.gz	ftp://ftp.sra.ebi.ac.uk/vol1/fastq/ERR277/002/ERR2778422/ERR2778422_2.fastq.gz
E4213	E4213	Arredondo_Alonso_assemblies	yes	ERR2778423	PRJEB28495	SAMEA4884633	ERX2790563	ftp://ftp.sra.ebi.ac.uk/vol1/fastq/ERR277/003/ERR2778423/ERR2778423_1.fastq.gz	ftp://ftp.sra.ebi.ac.uk/vol1/fastq/ERR277/003/ERR2778423/ERR2778423_2.fastq.gz
E7053	E7053	Arredondo_Alonso_assemblies	yes	ERR2778424	PRJEB28495	SAMEA4884931	ERX2790861	ftp://ftp.sra.ebi.ac.uk/vol1/fastq/ERR277/004/ERR2778424/ERR2778424_1.fastq.gz	ftp://ftp.sra.ebi.ac.uk/vol1/fastq/ERR277/004/ERR2778424/ERR2778424_2.fastq.gz
E6851	E6851	Arredondo_Alonso_assemblies	yes	ERR2778425	PRJEB28495	SAMEA4884832	ERX2790762	ftp://ftp.sra.ebi.ac.uk/vol1/fastq/ERR277/005/ERR2778425/ERR2778425_1.fastq.gz	ftp://ftp.sra.ebi.ac.uk/vol1/fastq/ERR277/005/ERR2778425/ERR2778425_2.fastq.gz
E7499	E7499	Arredondo_Alonso_assemblies	no	ERR2778426	PRJEB28495	SAMEA4885256	ERX2791184	ftp://ftp.sra.ebi.ac.uk/vol1/fastq/ERR277/006/ERR2778426/ERR2778426_1.fastq.gz	ftp://ftp.sra.ebi.ac.uk/vol1/fastq/ERR277/006/ERR2778426/ERR2778426_2.fastq.gz
E8125	E8125	Arredondo_Alonso_assemblies	yes	ERR2778427	PRJEB28495	SAMEA4885576	ERX2791504	ftp://ftp.sra.ebi.ac.uk/vol1/fastq/ERR277/007/ERR2778427/ERR2778427_1.fastq.gz	ftp://ftp.sra.ebi.ac.uk/vol1/fastq/ERR277/007/ERR2778427/ERR2778427_2.fastq.gz
E8725	E8725	Arredondo_Alonso_assemblies	yes	ERR2778428	PRJEB28495	SAMEA4885883	ERX2791811	ftp://ftp.sra.ebi.ac.uk/vol1/fastq/ERR277/008/ERR2778428/ERR2778428_1.fastq.gz	ftp://ftp.sra.ebi.ac.uk/vol1/fastq/ERR277/008/ERR2778428/ERR2778428_2.fastq.gz
E7055	E7055	Arredondo_Alonso_assemblies	no	ERR2778429	PRJEB28495	SAMEA4884933	ERX2790863	ftp://ftp.sra.ebi.ac.uk/vol1/fastq/ERR277/009/ERR2778429/ERR2778429_1.fastq.gz	ftp://ftp.sra.ebi.ac.uk/vol1/fastq/ERR277/009/ERR2778429/ERR2778429_2.fastq.gz
E4434	E4434	Arredondo_Alonso_assemblies	yes	ERR2778430	PRJEB28495	SAMEA4884714	ERX2790644	ftp://ftp.sra.ebi.ac.uk/vol1/fastq/ERR277/000/ERR2778430/ERR2778430_1.fastq.gz	ftp://ftp.sra.ebi.ac.uk/vol1/fastq/ERR277/000/ERR2778430/ERR2778430_2.fastq.gz
E8660	E8660	Arredondo_Alonso_assemblies	yes	ERR2778431	PRJEB28495	SAMEA4885872	ERX2791800	ftp://ftp.sra.ebi.ac.uk/vol1/fastq/ERR277/001/ERR2778431/ERR2778431_1.fastq.gz	ftp://ftp.sra.ebi.ac.uk/vol1/fastq/ERR277/001/ERR2778431/ERR2778431_2.fastq.gz
E7082	E7082	Arredondo_Alonso_assemblies	no	ERR2778433	PRJEB28495	SAMEA4884960	ERX2790890	ftp://ftp.sra.ebi.ac.uk/vol1/fastq/ERR277/003/ERR2778433/ERR2778433_1.fastq.gz	ftp://ftp.sra.ebi.ac.uk/vol1/fastq/ERR277/003/ERR2778433/ERR2778433_2.fastq.gz
E8270	E8270	Arredondo_Alonso_assemblies	yes	ERR2778434	PRJEB28495	SAMEA4885674	ERX2791602	ftp://ftp.sra.ebi.ac.uk/vol1/fastq/ERR277/004/ERR2778434/ERR2778434_1.fastq.gz	ftp://ftp.sra.ebi.ac.uk/vol1/fastq/ERR277/004/ERR2778434/ERR2778434_2.fastq.gz
E7659	E7659	Arredondo_Alonso_assemblies	no	ERR2778435	PRJEB28495	SAMEA4885357	ERX2791285	ftp://ftp.sra.ebi.ac.uk/vol1/fastq/ERR277/005/ERR2778435/ERR2778435_1.fastq.gz	ftp://ftp.sra.ebi.ac.uk/vol1/fastq/ERR277/005/ERR2778435/ERR2778435_2.fastq.gz
E7527	E7527	Arredondo_Alonso_assemblies	no	ERR2778436	PRJEB28495	SAMEA4885282	ERX2791210	ftp://ftp.sra.ebi.ac.uk/vol1/fastq/ERR277/006/ERR2778436/ERR2778436_1.fastq.gz	ftp://ftp.sra.ebi.ac.uk/vol1/fastq/ERR277/006/ERR2778436/ERR2778436_2.fastq.gz
E7531	E7531	Arredondo_Alonso_assemblies	no	ERR2778437	PRJEB28495	SAMEA4885286	ERX2791214	ftp://ftp.sra.ebi.ac.uk/vol1/fastq/ERR277/007/ERR2778437/ERR2778437_1.fastq.gz	ftp://ftp.sra.ebi.ac.uk/vol1/fastq/ERR277/007/ERR2778437/ERR2778437_2.fastq.gz
E4454	E4454	Arredondo_Alonso_assemblies	yes	ERR2778438	PRJEB28495	SAMEA4884732	ERX2790662	ftp://ftp.sra.ebi.ac.uk/vol1/fastq/ERR277/008/ERR2778438/ERR2778438_1.fastq.gz	ftp://ftp.sra.ebi.ac.uk/vol1/fastq/ERR277/008/ERR2778438/ERR2778438_2.fastq.gz
E8213	E8213	Arredondo_Alonso_assemblies	no	ERR2778439	PRJEB28495	SAMEA4885642	ERX2791570	ftp://ftp.sra.ebi.ac.uk/vol1/fastq/ERR277/009/ERR2778439/ERR2778439_1.fastq.gz	ftp://ftp.sra.ebi.ac.uk/vol1/fastq/ERR277/009/ERR2778439/ERR2778439_2.fastq.gz
E7205	E7205	Arredondo_Alonso_assemblies	yes	ERR2778440	PRJEB28495	SAMEA4885046	ERX2790976	ftp://ftp.sra.ebi.ac.uk/vol1/fastq/ERR277/000/ERR2778440/ERR2778440_1.fastq.gz	ftp://ftp.sra.ebi.ac.uk/vol1/fastq/ERR277/000/ERR2778440/ERR2778440_2.fastq.gz
E4430	E4430	Arredondo_Alonso_assemblies	yes	ERR2778441	PRJEB28495	SAMEA4884710	ERX2790640	ftp://ftp.sra.ebi.ac.uk/vol1/fastq/ERR277/001/ERR2778441/ERR2778441_1.fastq.gz	ftp://ftp.sra.ebi.ac.uk/vol1/fastq/ERR277/001/ERR2778441/ERR2778441_2.fastq.gz
E7464	E7464	Arredondo_Alonso_assemblies	no	ERR2778442	PRJEB28495	SAMEA4885226	ERX2791154	ftp://ftp.sra.ebi.ac.uk/vol1/fastq/ERR277/002/ERR2778442/ERR2778442_1.fastq.gz	ftp://ftp.sra.ebi.ac.uk/vol1/fastq/ERR277/002/ERR2778442/ERR2778442_2.fastq.gz
E1037	E1037	Arredondo_Alonso_assemblies	yes	ERR2778443	PRJEB28495	SAMEA4884523	ERX2790453	ftp://ftp.sra.ebi.ac.uk/vol1/fastq/ERR277/003/ERR2778443/ERR2778443_1.fastq.gz	ftp://ftp.sra.ebi.ac.uk/vol1/fastq/ERR277/003/ERR2778443/ERR2778443_2.fastq.gz
E8750	E8750	Arredondo_Alonso_assemblies	yes	ERR2778444	PRJEB28495	SAMEA4885888	ERX2791816	ftp://ftp.sra.ebi.ac.uk/vol1/fastq/ERR277/004/ERR2778444/ERR2778444_1.fastq.gz	ftp://ftp.sra.ebi.ac.uk/vol1/fastq/ERR277/004/ERR2778444/ERR2778444_2.fastq.gz
E2131	E2131	Arredondo_Alonso_assemblies	yes	ERR2778445	PRJEB28495	SAMEA4884607	ERX2790537	ftp://ftp.sra.ebi.ac.uk/vol1/fastq/ERR277/005/ERR2778445/ERR2778445_1.fastq.gz	ftp://ftp.sra.ebi.ac.uk/vol1/fastq/ERR277/005/ERR2778445/ERR2778445_2.fastq.gz
E8770	E8770	Arredondo_Alonso_assemblies	yes	ERR2778446	PRJEB28495	SAMEA4885892	ERX2791820	ftp://ftp.sra.ebi.ac.uk/vol1/fastq/ERR277/006/ERR2778446/ERR2778446_1.fastq.gz	ftp://ftp.sra.ebi.ac.uk/vol1/fastq/ERR277/006/ERR2778446/ERR2778446_2.fastq.gz
E7943	E7943	Arredondo_Alonso_assemblies	no	ERR2778447	PRJEB28495	SAMEA4885483	ERX2791411	ftp://ftp.sra.ebi.ac.uk/vol1/fastq/ERR277/007/ERR2778447/ERR2778447_1.fastq.gz	ftp://ftp.sra.ebi.ac.uk/vol1/fastq/ERR277/007/ERR2778447/ERR2778447_2.fastq.gz
E7095	E7095	Arredondo_Alonso_assemblies	yes	ERR2778448	PRJEB28495	SAMEA4884971	ERX2790901	ftp://ftp.sra.ebi.ac.uk/vol1/fastq/ERR277/008/ERR2778448/ERR2778448_1.fastq.gz	ftp://ftp.sra.ebi.ac.uk/vol1/fastq/ERR277/008/ERR2778448/ERR2778448_2.fastq.gz
E8326	E8326	Arredondo_Alonso_assemblies	yes	ERR2778449	PRJEB28495	SAMEA4885721	ERX2791649	ftp://ftp.sra.ebi.ac.uk/vol1/fastq/ERR277/009/ERR2778449/ERR2778449_1.fastq.gz	ftp://ftp.sra.ebi.ac.uk/vol1/fastq/ERR277/009/ERR2778449/ERR2778449_2.fastq.gz
E4223	E4223	Arredondo_Alonso_assemblies	yes	ERR2778450	PRJEB28495	SAMEA4884642	ERX2790572	ftp://ftp.sra.ebi.ac.uk/vol1/fastq/ERR277/000/ERR2778450/ERR2778450_1.fastq.gz	ftp://ftp.sra.ebi.ac.uk/vol1/fastq/ERR277/000/ERR2778450/ERR2778450_2.fastq.gz
E8745	E8745	Arredondo_Alonso_assemblies	yes	ERR2778451	PRJEB28495	SAMEA4885887	ERX2791815	ftp://ftp.sra.ebi.ac.uk/vol1/fastq/ERR277/001/ERR2778451/ERR2778451_1.fastq.gz	ftp://ftp.sra.ebi.ac.uk/vol1/fastq/ERR277/001/ERR2778451/ERR2778451_2.fastq.gz
E8589	E8589	Arredondo_Alonso_assemblies	yes	ERR2778452	PRJEB28495	SAMEA4885858	ERX2791786	ftp://ftp.sra.ebi.ac.uk/vol1/fastq/ERR277/002/ERR2778452/ERR2778452_1.fastq.gz	ftp://ftp.sra.ebi.ac.uk/vol1/fastq/ERR277/002/ERR2778452/ERR2778452_2.fastq.gz
E6015	E6015	Arredondo_Alonso_assemblies	yes	ERR2778453	PRJEB28495	SAMEA4884762	ERX2790692	ftp://ftp.sra.ebi.ac.uk/vol1/fastq/ERR277/003/ERR2778453/ERR2778453_1.fastq.gz	ftp://ftp.sra.ebi.ac.uk/vol1/fastq/ERR277/003/ERR2778453/ERR2778453_2.fastq.gz
E8441	E8441	Arredondo_Alonso_assemblies	no	ERR2778454	PRJEB28495	SAMEA4885813	ERX2791741	ftp://ftp.sra.ebi.ac.uk/vol1/fastq/ERR277/004/ERR2778454/ERR2778454_1.fastq.gz	ftp://ftp.sra.ebi.ac.uk/vol1/fastq/ERR277/004/ERR2778454/ERR2778454_2.fastq.gz
E7343	E7343	Arredondo_Alonso_assemblies	no	ERR2778455	PRJEB28495	SAMEA4885147	ERX2791077	ftp://ftp.sra.ebi.ac.uk/vol1/fastq/ERR277/005/ERR2778455/ERR2778455_1.fastq.gz	ftp://ftp.sra.ebi.ac.uk/vol1/fastq/ERR277/005/ERR2778455/ERR2778455_2.fastq.gz
E7475	E7475	Arredondo_Alonso_assemblies	yes	ERR2778456	PRJEB28495	SAMEA4885233	ERX2791161	ftp://ftp.sra.ebi.ac.uk/vol1/fastq/ERR277/006/ERR2778456/ERR2778456_1.fastq.gz	ftp://ftp.sra.ebi.ac.uk/vol1/fastq/ERR277/006/ERR2778456/ERR2778456_2.fastq.gz
E8446	E8446	Arredondo_Alonso_assemblies	no	ERR2778457	PRJEB28495	SAMEA4885818	ERX2791746	ftp://ftp.sra.ebi.ac.uk/vol1/fastq/ERR277/007/ERR2778457/ERR2778457_1.fastq.gz	ftp://ftp.sra.ebi.ac.uk/vol1/fastq/ERR277/007/ERR2778457/ERR2778457_2.fastq.gz
E4211	E4211	Arredondo_Alonso_assemblies	yes	ERR2778458	PRJEB28495	SAMEA4884631	ERX2790561	ftp://ftp.sra.ebi.ac.uk/vol1/fastq/ERR277/008/ERR2778458/ERR2778458_1.fastq.gz	ftp://ftp.sra.ebi.ac.uk/vol1/fastq/ERR277/008/ERR2778458/ERR2778458_2.fastq.gz
E7588	E7588	Arredondo_Alonso_assemblies	yes	ERR2778459	PRJEB28495	SAMEA4885319	ERX2791247	ftp://ftp.sra.ebi.ac.uk/vol1/fastq/ERR277/009/ERR2778459/ERR2778459_1.fastq.gz	ftp://ftp.sra.ebi.ac.uk/vol1/fastq/ERR277/009/ERR2778459/ERR2778459_2.fastq.gz
E2129	E2129	Arredondo_Alonso_assemblies	yes	ERR2778460	PRJEB28495	SAMEA4884605	ERX2790535	ftp://ftp.sra.ebi.ac.uk/vol1/fastq/ERR277/000/ERR2778460/ERR2778460_1.fastq.gz	ftp://ftp.sra.ebi.ac.uk/vol1/fastq/ERR277/000/ERR2778460/ERR2778460_2.fastq.gz
E7498	E7498	Arredondo_Alonso_assemblies	no	ERR2778461	PRJEB28495	SAMEA4885255	ERX2791183	ftp://ftp.sra.ebi.ac.uk/vol1/fastq/ERR277/001/ERR2778461/ERR2778461_1.fastq.gz	ftp://ftp.sra.ebi.ac.uk/vol1/fastq/ERR277/001/ERR2778461/ERR2778461_2.fastq.gz
[truncated: 1,397 more rows]

## Sheet: Hybrid Assemblies
Hybrid assemblies from Arredondo-Alonso can be downloaded from:
https://gitlab.com/sirarredondo/efaecium_population/-/tree/master/Files/Unicycler_assemblies
